# Supplementary material for: Evolution of morphological traits of Dendrobium sensu lato (Orchidaceae)—an attempt to resolve phylogenetic relationships in nominal and morphologically convergent sections
Source: BMC Plant Biol. 2025 Feb 22;25:239. doi: 10.1186/s12870-025-06263-w (PMC11846450; doi:10.1186/s12870-025-06263-w)
Supplement: Supplementary file 1 — Additional file 1. A list of GenBank ID numbers. Table S1. List of taxa used in the molecular study for ITS marker including GenBank Accession Number. [file 12870_2025_6263_MOESM1_ESM.xlsx]

## Sheet: Arkusz1
Table S1. List of species of Dendrobium used in the molecular study for ITS marker including GenBank Accession Number.
	Species	GenBank Accession Number
	D. acerosum	AB847639.1
	D. acinaciforme	KJ210408.1
	D. adae	EU430371.1
	D. aduncum	JN388580.1
	D. aemulum	EU430372.1
	D. alaticaulinum	AB593493.1
	D. albopurpureum	MK483264.1
	D. albosanguineum	AB593494.1
	D. aloifolium	AY239951.1
	D. amabile	MK522209.1
	D. amboinense	AB894133.1
	D. amethystoglossum	MK522216.1
	D. amoenum	AB593497.1
	D. amplum	KX600512.1
	D. anceps	HM054548.1
	D. annae	AB593498.1
	D. anosmum	KP743544.1
	D. antennatum	ON694122.1
	D. aphanochilum	AB593500.1
	D. aphrodite	AB593501.1
	D. aphyllum	KJ210415.1
	D. aqueum	JF713085.1
	D. atavus	AB593502.1
	D. aurantiacum	MK522265.1
	D. auriculatum	AB593503.1
	D. austrocaledonicum	AB593504.1
	D. auyongii	AB847643.1
	D. barbatulum	HM054578.1
	D. bellatulum	KJ210421.1
	D. bensoniae	AB593505.1
	D. bicameratum	KX792018.1
	D. bifalce	EU430373.1
	D. bifarium	AB593506.1
	D. bifurcatum	AB593507.1
	D. bilobulatum	ON694111.1
	D. bracteosum	AY239954.1
	D. braianense	AB593510.1
	D. brevicaule	ON694117.1
	D. brymerianum	KJ210423.1
	D. calcaratum	AB593512.1
	D. calceolum	AB593513.1
	D. caliculi-mentum	AB593514.1
	D. calocephalum	KY745822.1
	D. camptocentrum	AY239955.1
	D. canaliculatum	EU430375.1
	D. candidum	HM590391.1
	D. capillipes	JN388582.1
	D.capituliflorum	AY239956.1
	D. cariniferum	AB847645.1
	D. carrii	EU430376.1
	D. catenatum	KJ210487.1
	D. catillare	AB847646.1
	D. ceraula	AY239958.1
	D. cerinum	AY239959.1
	D. chameleon	AB593527.1
	D. chapaense	EF641112.1
	D. chittimae	KY966520.1
	D. christyanum	KJ210426.1
	D. chrysanthum	JN388584.1
	D. chryseum	KY966523.1
	D. chrysocrepis	AB593531.1
	D. chrysotoxum	MK522232.1
	D. clavator	KC507762.1
	D. clavatum	HM590387.1
	D. codonosepalum	AB847649.1
	D. compactum	AB847650.1
	D. confusum	AY239961.1
	D. crassifolium	ON694114.1
	D. crepidatum	KJ210432.1
	D. crocatum	KJ944631.1
	D. cruentum	AB593536.1
	D. crumenatum	JN388587.1
	D. crystallinum	HQ114243.1
	D. cumulatum	AB593541.1
	D. cuspidatum	KY966531.1
	D. cuthbertsonii	AB593542.1
	D. cyanocentrum	AY239964.1
	D. dantaniense	MW807360.1
	D. dearei	AB847651.1
	D. delacourii	AB593545.1
	D. denneanum	KY499220.1
	D. densiflorum	HQ114254.1
	D. denudans	AB593547.1
	D. devonianum	HQ114244.1
	D. dichaeoides	ON694118.1
	D. dickasonii	KY966534.1
	D. diodon	AB593550.1
	D. distichum	AB593551.1
	D. dixanthum	MK522194.1
	D. dixonianum	KY966536.1
	D. draconis	HM054628.1
	D. elliottianum	KY966537.1
	D. ellipsophyllum	KF143455.1
	D. ephemerum	AB593555.1
	D. epidendropsis	AY485696.1
	D. equitans	HM590388.1
	D. eriiflorum	AB593556.1
	D. erosum	AB593557.1
	D. eserre	AB593558.1
	D. exile	KJ210444.1
	D. faciferum	AB847652.1
	D. fairchildiae	AB593559.1
	D. falconeri	AB593560.1
	D. falcorostrum	EU430377.1
	D. fanjingshanense	KJ210449.1
	D. farmeri	AB593561.1
	D. fimbriatum	AB593562.1
	D. findlayanum	JN388589.1
	D. finniganense	EU430378.1
	D. fleckeri	EU430380.1
	D. flexicaule	MG779630.1
	D. formosum	AY239967.1
	D. friedericksianum	AB593565.1
	D. fugax	MW775086.1
	D. fulgidum	AY239968.1
	D. furcatopedicellatum	AF521611.1
	D. furcatum	AB593566.1
	D. fytchianum	AB593567.1
	D. gibsonii	AB593568.1
	D. glomeratum	AB593535.1
	D. goldfinchii	AY239969.1
	D. goldschmidtianum	KF143463.1
	D. gracilicaule	EU430382.1
	D. grande	KC507779.1
	D. gratiosissimum	JN388590.1
	D. govidjoae	AY239971.1
	D. gregulus	AB593572.1
	D. griffithianum	AB593573.1
	D. guibertii	AB593574.1
	D. haemoglossum	HM054639.1
	D. hainanense	JN388575.1
	D. hancockii	JN388591.1
	D. harveyanum	JN388594.1
	D. hasseltii	AB593577.1
	D. hekouense	ON694112.1
	D. hemimelanoglossum	AB593578.1
	D. henryi	KJ210455.1
	D. herbaceum	HM054663.1
	D. hercoglossum	HM590381.1
	D. heterocarpum	JN388593.1
	D. hookerianum	AB593584.1
	D. huoshanense	MK522199.1
	D. hymenanthum	KC507768.1
	D. hymenophyllum	AB847655.1
	D. indivisum	AY239972.1
	D. inflatum	AY239973.1
	D. infundibulum	KJ210459.1
	D. intricatum	AB593586.1
	D. jacobsonii	AB593587.1
	D. jenkinsii	JN388595.1
	D. jerdonianum	MK169314.1
	D. jinghuanum	LC716011.1
	D. junceum	AY239975.1
	D. keithii	KY966552.1
	D. kentrophyllum	AB593591.1
	D. khasianum	MN213674.1
	D. kingianum	MW521091.1
	D. kontumense	AB593592.1
	D. kraemeri	AB847657.1
	D. kratense	AB847658.1
	D. laevifolium	AB593593.1
	D. lamyaiae	AB593595.1
	D. lancifolium	AY239976.1
	D. laterale	AB847660.1
	D. lawesii	AY239977.1
	D. leonis	AY239978.1
	D. leptocladum	AB593598.1
	D. libingtaoi	KY062492.1
	D. linawianum	AB593599.1
	D. lindleyi	JN388568.1
	D. linguella	AB593601.1
	D. lituiflorum	AB593602.1
	D. lobbii	AB593603.1
	D. loddigesii	HQ114220.1
	D. lohohense	JN388574.1
	D. longicornu	KF143483.1
	D. lowii	AB593606.1
	D. luteolum	AB593607.1
	D. luzonense	MK522200.1
	D. maccarthiae	AB593608.1
	D. macfarlanei	AB847662.1
	D. macrophyllum	ON694116.1
	D. macrostachyum	HM054696.1
	D. maguanense	KY062482.1
	D. melanostictum	AB593610.1
	D. melinanthum	AB593611.1
	D. microbulbon	HM054707.1
	D. microglaphys	AB593612.1
	D. minutiflorum	KF143488.1
	D. miyakei	KJ210473.1
	D. mohlianum	AY239980.1
	D. moniliforme	AB873180.1
	D. monophyllum	EU430387.1
	D. monticola	DQ058799.1
	D. moorei	EU430388.1
	D. morrisonii	AY239982.1
	D. moschatum	AB593616.1
	D. muricatum	LC227999.1
	D. mutabile	AY239984.1
	D. nanum	MK169315.1
	D. nemorale	AB593618.1
	D. nindii	AY239985.1
	D. nobile	AB593619.1
	D. nothofagicola	AY239986.1
	D. nutantiflorum	MH763847.1
	D. ochreatum	HM054720.1
	D. officinale	KC205176.1
	D. okinawense	KF143495.1
	D. oligophyllum	AB847665.1
	D. oppositifolium	LC227998.1
	D. ovatum	HM054734.1
	D. pachyglossum	AB593623.1
	D. pachyphyllum	AB593624.1
	D. palpebrae	AB593625.1
	D. panduratum	MK169322.1
	D. panduriferum	AB847666.1
	D. papilio	AY239987.1
	D. parciflorum	AB593628.1
	D. parcum	AB593629.1
	D. parishii	AB593630.1
	D. parthenium	AB847668.1
	D. patentilobum	AB847669.1
	D. peguanum	HM054746.1
	D. pendulum	KF143498.1
	D. philippinense	AY239988.1
	D. platygastrium	AB593635.1
	D. plicatile	KY966573.1
	D. porphyrochilum	AB593637.1
	D. praecinctum	MN213685.1
	D. prasinum	AB593639.1
	D. prianganense	AB593640.1
	D. primulinum	JN388598.1
	D. profusum	AB593642.1
	D. pseudotenellum	KF143502.1
	D. pugioniforme	ON694120.1
	D. pulchellum	KJ210492.1
	D. quadrilobatum	KC507778.1
	D. quinquelobum	ON694123.1
	D. racemosum	EU430389.1
	D. rarum	AB593644.1
	D. regium	AB593645.1
	D. rhombeum	AB593646.1
	D. rigidifolium	ON694115.1
	D. roseiodorum	AB593648.1
	D. roseipes	AB593649.1
	D. rosellum	AB593650.1
	D. rotundatum	KX522631.1
	D. ruckeri	KF143504.1
	D. salaccense	JN388577.1
	D. sanderae	AB593654.1
	D. sanguinolentum	AB593655.1
	D. scabrilingue	AB593656.1
	D. schoeninum	EU430390.1
	D. schuetzei	AB593658.1
	D. scoriarum	MG779633.1
	D. secundum	AY239993.1
	D. senile	AB593661.1
	D. serratilabium	AY239994.1
	D. setifolium	KC507763.1
	D. shiraishii	AB894132.1
	D. shixingense	MG779628.1
	D. signatum	AB593662.1
	D. sinense	KF143510.1
	D. singaporense	KC507765.1
	D. singkawangense	AB593663.1
	D. sinuatum	AY239995.1
	D. smillieae	AB593664.1
	D. somae	MK522202.1
	D. spatella	KF143513.1
	D. speciosum	AY239998.1
	D. speckmaieri	AB593665.1
	D. spectabile	AB894141.1
	D. spectatissimum	AB593666.1
	D. stockeri	AB593667.1
	D. stratiotes	ON694121.1
	D. striolatum	ON694119.1
	D. strongylanthum	KJ210501.1
	D. stuposum	JN388599.1
	D. subulatum	KC507766.1
	D. subuliferum	AY240000.1
	D. sulcatum	KF143517.1
	D. sutepense	AB593671.1
	D. suzukii	AB593672.1
	D. taurinum	AB894142.1
	D. terminale	MK522256.1
	D. tetrachromum	AB847672.1
	D. thyrsiflorum	KT778758.1
	D. tipuliferum	MH766907.1
	D. tobaense	AB593677.1
	D. tortile	AB593678.1
	D. trankimianum	AB847673.1
	D. transparens	KF143520.1
	D. trantuanii	AB847674.1
	D. trichostomum	AB593680.1
	D. trigonopus	KF143522.1
	D. trinervium	KY966588.1
	D. truncatum	AY240002.1
	D. tuensangense	MW807365.1
	D. unicum	MK522213.1
	D. uniflorum	AB593683.1
	D. usterioides	AY240003.1
	D. venustum	AB847676.1
	D. victoriae-reginae	AB593684.1
	D. violaceum	AB593685.1
	D. virgineum	AB972347.1
	D. wangliangii	KF143524.1
	D. wardianum	KT778762.1
	D. wattii	KF143525.1
	D. williamsonii	ON694113.1
	D. wilsonii	MK522247.1
	D. xichouense	KJ210514.1
	D. yeageri	AY240006.1
	D. ypsilon	AB593688.1
	D. zhenghuoense	KX530078.1
	Cadetia maideniana	AY239948.1
	Cannaeorchis fractiflexa	AY239949.1
	Diplocaulobium ischnopetalum	AY240007.1
	Dockrillia calamiformis	AY240008.1
	Epigeneium clemensiae	KF143530.1
	Epigeneium cymbidioides	AY240011.1
	Epigeneium nakaharaei	AY240012.1
	Epigeneium tricallosum	JF706721.1
	Epigeneium triflorum	AY240013.1
	Flickingeria angustifolia	KF143532.1
	Flickingeria bicolor	AY485720.1
	Flickingeria comata	HM590389.1
	Winika cunninghamii	AY240019.1
	Bulbophyllum inunctum	JF428110.1
	Bulbophyllum macranthum	EF195933.1
