# Supplementary material for: Evolution of morphological traits of Dendrobium sensu lato (Orchidaceae)—an attempt to resolve phylogenetic relationships in nominal and morphologically convergent sections
Source: BMC Plant Biol. 2025 Feb 22;25:239. doi: 10.1186/s12870-025-06263-w (PMC11846450; doi:10.1186/s12870-025-06263-w)
Supplement: Supplementary file 2 — Additional file 2. Ancestral state reconstruction of morphological features. Table S2. Data matrix used for ancestral state reconstruction of morphological features, where taxa characters were coded for the presence (1, 2 - yes) or absence (0 - no) of a feature. Fig. S1. Ancestral state reconstruction of morphological characters (pseudobulbs) of Dendrobium taxa (according to Table S2). Fig. S2. Ancestral state reconstruction of morphological characters (leaves) of Dendrobium taxa (according to Table S2). Fig. S3. Ancestral state reconstruction of morphological characters (inflorescence) of Dendrobium taxa (according to Table S2). Fig. S4. Ancestral state reconstruction of morphological characters (lip and mentum) of Dendrobium taxa (according to Table S2).Circles next to taxon names indicate geographic distribution. [file 12870_2025_6263_MOESM2_ESM.zip › Additional file 2. Table S2.xlsx]

## Sheet: Arkusz1
Table S2. Data matrix used for ancestral state reconstruction of morphological features, where taxa characters were coded for the presence (1, 2 - yes) or absence (0 - no) of a feature.
	Species	pseudobulbs (0-approximate vs. 1-separated)	pseudobulbs & leaves (0-glabrous vs. 1-hairy)	pseudobulbs (0-leafy throughout vs. 1-leafy at the apex)	pseudobulbs (0-reedlike vs. 1-swollen)	leaves (0-dorsiventrally vs. 1-laterally compressend)	leaves thick succulent (0-no vs. 1-yes)	inflorescence (0-short vs. 1-elongate)	inflorescence produced on (0-current vs. 1-last year pseudobulbs)	inflorescence places (0-apically on vs. 1-laterally along) pseudobulbs	flowers (0-glabrous vs. 1-more or less hairy outside)	lip (0-unlobed vs. 1-3-lobed)	lip surface (0-glabrous, papillate or wrinkled vs. 1-tomentose, papillose, glandular to hairy)	lip callus (0-prominent, present vs. 1-missing)	mentum (0-shorter vs. 1-as long as or longer) than dorsal sepal
	Dendrobium nobile	0	0	0	0	0	0	0	1	1	0	0	1	1	0
	Dendrobium linawianum	0	0	0	0	0	0	0	1	1	0	0	1	1	0
	Dendrobium officinale	0	0	0	0	0	0	0	1	1	0	0	1	0	0
	Dendrobium shixingense	0	0	0	0	0	0	0	1	1	0	0	1	0	0
	Dendrobium regium	0	0	0	0	0	0	0	1	1	0	0	1	0	0
	Dendrobium wardianum	0	0	0	0	0	0	0	1	1	0	0	1	1	0
	Dendrobium friedericksianum	0	0	0	0	0	0	0	1	1	0	0	1	1	0
	Dendrobium signatum	0	0	0	0	0	0	0	1	1	0	0	1	1	0
	Dendrobium tortile	0	0	0	0	0	0	0	1	1	0	0	1	1	0
	Dendrobium huoshanense	0	0	0	0	0	0	0	1	1	0	0	1	0	0
	Dendrobium fanjingshanense	0	0	0	0	0	0	0	1	1	0	0	1	1	0
	Dendrobium moniliforme	0	0	0	0	0	0	0	1	1	0	0	1	0	0
	Dendrobium wilsonii	0	0	0	0	0	0	0	1	1	0	0	1	0	0
	Dendrobium okinawense	0	0	0	0	0	0	0	1	1	0	0	1	0	0
	Dendrobium xichouense	0	0	0	0	0	0	0	1	1	0	0	1	1	0
	Dendrobium heterocarpum	0	0	0	0	0	0	0	1	1	0	0	1	0	0
	Dendrobium devonianum	0	0	0	0	0	0	0	1	1	0	0	1	1	0
	Dendrobium capillipes	0	0	0	0	0	0	1	1	0	0	0	1	1	0
	Dendrobium rhombeum	0	0	0	0	0	0	0	1	1	0	0	1	0	0
	Dendrobium scoriarum	0	0	0	0	0	0	0	1	1	0	0	1	0	0
	Dendrobium flexicaule	0	0	0	0	0	0	0	1	1	0	0	1	0	0
	Dendrobium primulinum	0	0	0	0	0	0	0	1	1	0	0	1	1	0
	Dendrobium bensoniae	0	0	0	0	0	0	0	1	1	0	0	1	1	0
	Dendrobium brymerianum	0	0	0	1	0	0	1	1	0	0	1	1	0	0
	Dendrobium gratiosissimum	0	0	0	0	0	0	0	1	1	0	0	1	1	0
	Dendrobium hekouense	0	0	1	1	0	0	0	1	1	0	1	1	0	1
	Dendrobium findlayanum	0	0	0	1	0	0	0	1	1	0	0	1	1	0
	Dendrobium aphrodite	0	0	0	1	0	0	0	1	1	0	0	1	1	0
	Dendrobium leptocladum	0	0	0	0	0	0	0	1	1	0	0	1	0	0
	Dendrobium zhenghuoense	0	0	1	1	0	0	1	1	0	0	0	1	1	1
	Dendrobium lamyaiae	0	0	0	0	0	0	0	1	0	0	1	0	0	0
	Dendrobium unicum	0	0	0	0	0	0	0	1	1	0	0	0	0	0
	Dendrobium dickasonii	0	0	0	0	0	0	0	1	1	0	0	0	0	0
	Dendrobium loddigesii	0	0	0	0	0	0	0	1	1	0	0	1	1	0
	Dendrobium chrysocrepis	0	0	0	0	0	0	0	1	1	0	0	1	1	0
	Dendrobium maccarthiae	0	0	0	0	0	0	0	1	1	0	0	1	0	0
	Dendrobium lituiflorum	0	0	0	0	0	0	0	1	1	0	0	0	1	0
	Dendrobium amoenum	0	0	0	0	0	0	0	1	1	0	0	1	0	0
	Dendrobium transparens	0	0	0	0	0	0	0	1	1	0	0	1	0	0
	Dendrobium ruckeri	0	0	0	0	0	0	0	1	1	0	1	1	0	1
	Dendrobium luteolum	0	0	0	0	0	0	0	1	1	0	1	1	0	1
	Dendrobium tetrachromum	0	0	0	0	0	0	0	1	1	0	1	0	0	0
	Dendrobium pendulum	0	0	0	1	0	0	0	1	1	0	0	1	1	0
	Dendrobium crystallinum	0	0	0	0	0	0	0	1	1	0	0	1	1	0
	Dendrobium jinghuanum	0	0	0	0	0	0	0	1	1	0	0	1	1	0
	Dendrobium falconeri	0	0	0	0	0	0	0	1	1	0	0	1	1	0
	Dendrobium parishii	0	0	0	0	0	0	0	1	1	0	0	1	1	0
	Dendrobium anosmum	0	0	0	0	0	0	0	1	1	0	0	1	1	0
	Dendrobium aphyllum	0	0	0	0	0	0	0	1	1	0	0	1	1	0
	Dendrobium ochreatum	0	0	0	0	0	0	0	1	1	0	0	1	1	0
	Dendrobium chrysanthum	0	0	0	0	0	0	0	1	1	0	0	1	1	0
	Dendrobium macrostachyum	0	0	0	0	0	0	0	1	1	0	0	1	0	0
	Dendrobium aqueum	0	0	0	0	0	0	0	1	1	0	0	1	0	0
	Dendrobium wangliangii	0	0	1	1	0	0	1	1	0	0	0	1	1	0
	Dendrobium crepidatum	0	0	0	0	0	0	0	1	1	0	0	1	1	0
	Dendrobium gibsonii	0	0	0	0	0	0	1	1	1	0	0	1	1	0
	Dendrobium pulchellum	0	0	0	0	0	0	1	1	1	0	0	1	1	0
	Dendrobium chrysotoxum	0	0	1	0	0	0	1	1	0	0	0	1	1	0
	Dendrobium harveyanum	0	0	0	0	0	0	1	1	1	0	0	1	1	0
	Dendrobium hookerianum	0	0	0	0	0	0	1	1	0	0	0	1	1	0
	Dendrobium hancockii	0	0	0	1	0	0	1	0	0	0	1	1	0	0
	Dendrobium senile	0	1	1	1	0	0	1	1	0	0	0	0	0	0
	Dendrobium albosanguineum	0	0	0	0	0	0	1	1	0	0	0	0	1	0
	Dendrobium hercoglossum	0	0	0	0	0	0	1	1	1	0	1	1	0	0
	Dendrobium aduncum	0	0	0	0	0	0	0	1	1	0	1	1	0	0
	Dendrobium linguella	0	0	0	0	0	0	0	1	1	0	1	1	0	0
	Dendrobium bifurcatum	0	0	0	0	0	0	1	1	1	0	1	1	0	1
	Dendrobium trantuanii	0	0	0	1	0	0	0	1	1	0	1	1	0	0
	Dendrobium bicameratum	0	0	1	0	0	0	0	1	1	1	1	0	0	0
	Dendrobium tuensangense	0	0	0	0	0	0	0	1	1	0	1	1	0	0
	Dendrobium dantaniense	0	0	0	0	0	0	0	1	1	0	1	0	0	0
	Dendrobium moschatum	0	0	0	0	0	0	1	1	0	0	0	1	1	0
	Dendrobium fimbriatum	0	0	0	0	0	0	1	1	0	0	0	1	1	0
	Dendrobium clavatum	0	0	0	0	0	0	0	1	1	0	0	1	1	0
	Dendrobium henryi	0	0	0	0	0	0	0	1	1	0	0	1	1	0
	Dendrobium chryseum	0	0	0	0	0	0	1	1	0	0	0	1	1	0
	Dendrobium atavus	0	0	0	0	0	0	1	1	0	0	0	1	1	0
	Dendrobium denneanum	0	0	0	0	0	0	1	1	0	0	0	1	1	0
	Dendrobium lohohense	0	0	0	0	0	0	0	1	0	0	0	1	1	0
	Dendrobium dixanthum	0	0	0	0	0	0	1	1	0	0	0	1	1	0
	Dendrobium braianense	0	0	0	0	0	0	1	1	1	0	0	1	1	0
	Dendrobium parcum	0	0	0	0	0	0	0	1	1	0	0	0	0	1
	Dendrobium herbaceum	0	0	0	0	0	0	0	1	0	0	0	0	0	0
	Dendrobium minutiflorum	0	0	0	1	0	0	1	0	0	0	1	0	0	1
	Dendrobium panduratum	0	0	0	0	0	0	1	0	0	0	1	1	0	1
	Dendrobium porphyrochilum	0	0	0	0	0	0	1	0	0	0	0	0	0	1
	Dendrobium nanum	0	0	0	1	0	0	1	0	0	0	1	1	0	0
	Dendrobium eriiflorum	0	0	0	0	0	0	1	0	0	0	1	0	0	0
	Dendrobium strongylanthum	0	0	0	0	0	0	1	0	0	0	1	0	0	0
	Dendrobium denudans	0	0	0	0	0	0	1	0	0	0	1	0	0	0
	Dendrobium hemimelanoglossum	0	0	0	0	0	0	1	1	0	0	0	0	0	0
	Dendrobium monticola	0	0	1	1	0	0	1	0	0	0	1	1	0	0
	Dendrobium compactum	0	0	0	0	0	0	1	0	1	0	1	0	0	0
	Dendrobium dixonianum	0	0	0	0	0	0	1	0	0	0	1	0	0	0
	Dendrobium gregulus	0	0	1	1	0	0	1	0	0	0	1	0	0	0
	Dendrobium eserre	0	0	0	0	0	0	1	0	0	0	1	0	0	0
	Dendrobium elliottianum	0	0	1	1	0	0	1	0	0	0	1	0	0	1
	Dendrobium peguanum	0	0	0	1	0	0	1	1	0	0	1	1	0	1
	Dendrobium laterale	0	0	1	1	0	0	1	0	0	0	1	1	0	0
	Dendrobium cuspidatum	0	0	0	0	0	0	0	0	0	0	1	0	0	0
	Dendrobium kratense	0	0	0	0	0	0	1	1	1	0	1	0	0	0
	Dendrobium venustum	0	0	0	0	0	0	1	0	0	0	1	0	0	0
	Dendrobium delacourii	0	0	0	0	0	0	1	0	0	0	1	0	0	0
	Dendrobium microbulbon	0	0	1	1	0	1	1	0	0	0	1	0	0	0
	Dendrobium diodon	0	0	1	0	0	0	1	0	0	0	1	0	0	0
	Dendrobium intricatum	0	0	0	0	0	0	0	1	1	0	0	0	1	1
	Dendrobium lancifolium	0	0	0	0	0	0	0	1	1	0	0	1	1	1
	Dendrobium fairchildiae	0	0	0	0	0	0	0	1	1	0	0	1	0	1
	Dendrobium epidendropsis	0	0	0	0	0	0	1	1	1	0	0	0	0	1
	Dendrobium cumulatum	0	0	0	0	0	0	1	1	1	0	0	0	0	1
	Dendrobium victoriae-reginae	0	0	0	0	0	0	0	1	1	0	0	0	1	0
	Dendrobium serratilabium	0	0	0	0	0	0	0	1	1	0	1	0	0	1
	Dendrobium chameleon	0	0	0	0	0	0	0	1	1	0	1	0	0	1
	Dendrobium yeageri	0	0	0	0	0	0	0	1	1	0	0	0	1	0
	Dendrobium ceraula	0	0	0	0	0	0	0	1	1	0	0	0	1	1
	Dendrobium prianganense	0	0	0	0	0	0	0	1	1	0	0	1	0	0
	Dendrobium panduriferum	0	0	0	0	0	0	0	1	1	0	1	0	0	1
	Dendrobium hymenophyllum	0	0	0	0	0	0	1	1	1	0	1	0	0	1
	Dendrobium profusum	0	0	0	0	0	0	1	1	1	0	1	0	0	1
	Dendrobium cerinum	0	0	0	0	0	0	1	1	1	0	0	0	1	1
	Dendrobium mutabile	0	0	0	0	0	0	1	1	0	0	1	0	0	0
	Dendrobium sanguinolentum	0	0	0	0	0	0	0	1	0	0	1	0	0	0
	Dendrobium annae	0	0	0	0	0	0	0	1	1	0	0	0	1	0
	Dendrobium crocatum	0	0	0	0	0	0	0	1	0	0	0	0	1	1
	Dendrobium inflatum	0	0	0	0	0	0	0	1	1	0	0	0	1	1
	Dendrobium amethystoglossum	0	0	0	0	0	0	1	0	0	0	0	1	0	1
	Dendrobium ellipsophyllum	0	0	0	0	0	0	0	0	1	0	1	0	0	0
	Dendrobium bifarium	0	0	0	0	0	0	0	0	1	0	1	1	0	0
	Dendrobium uniflorum	0	0	0	0	0	0	0	0	1	0	1	0	0	0
	Dendrobium austrocaledonicum	0	0	0	0	0	0	0	0	1	0	1	0	0	0
	Dendrobium nemorale	0	0	0	0	0	0	0	0	1	0	1	0	0	0
	Dendrobium oligophyllum	0	0	0	0	0	0	0	0	1	0	1	1	0	0
	Dendrobium trinervium	0	0	0	0	0	0	0	0	1	0	1	1	0	0
	Dendrobium sulcatum	0	0	1	1	0	0	1	0	0	0	0	1	1	0
	Dendrobium jenkinsii	0	0	1	1	0	0	0	0	0	0	0	1	1	0
	Dendrobium thyrsiflorum	0	0	1	0	0	0	1	0	0	0	0	1	1	0
	Dendrobium densiflorum	0	0	1	0	0	0	1	1	0	0	0	1	1	0
	Dendrobium griffithianum	0	0	1	1	0	0	1	0	0	0	0	1	1	0
	Dendrobium farmeri	0	0	1	1	0	0	1	0	0	0	0	1	1	0
	Dendrobium palpebrae	0	0	1	0	0	0	1	0	0	0	0	1	1	0
	Dendrobium amabile	0	0	0	0	0	0	1	0	0	0	0	1	1	0
	Dendrobium guibertii	0	0	1	1	0	0	1	0	0	0	0	1	1	0
	Dendrobium lindleyi	0	0	1	1	0	0	1	0	0	0	0	1	1	0
	Dendrobium draconis	0	1	0	0	0	0	0	0	0	0	1	0	1	1
	Dendrobium trigonopus	0	0	0	0	0	0	0	1	0	0	1	0	1	1
	Dendrobium cariniferum	0	1	0	0	0	0	0	0	0	0	1	1	0	1
	Dendrobium bellatulum	0	1	1	1	0	0	0	0	0	0	1	1	0	0
	Dendrobium williamsonii	0	1	0	0	0	0	0	0	0	0	1	1	0	0
	Dendrobium longicornu	0	1	0	0	0	0	0	0	0	0	1	1	0	1
	Dendrobium formosum	0	1	0	0	0	0	0	0	0	0	1	1	0	1
	Dendrobium christyanum	0	1	0	0	0	0	0	0	0	0	1	1	0	1
	Dendrobium infundibulum	0	1	0	0	0	0	0	0	0	0	1	0	0	1
	Dendrobium wattii	0	1	0	0	0	0	0	0	0	0	1	0	0	1
	Dendrobium sutepense	0	0	0	0	0	0	0	1	0	0	1	0	0	0
	Dendrobium scabrilingue	0	1	0	0	0	0	0	0	0	0	1	0	0	0
	Dendrobium cruentum	0	1	0	0	0	0	0	0	0	0	1	0	0	0
	Dendrobium suzukii	0	1	0	0	0	0	0	0	0	0	1	1	0	0
	Dendrobium tobaense	0	1	0	0	0	0	0	0	0	0	1	1	0	0
	Dendrobium singkawangense	0	1	0	0	0	0	0	0	0	0	1	1	0	0
	Dendrobium lowii	0	1	0	0	0	0	0	0	0	0	1	1	0	1
	Dendrobium spectatissimum	0	1	0	0	0	0	0	0	0	0	1	0	0	1
	Dendrobium virgineum	0	1	0	0	0	0	0	0	0	0	1	0	0	1
	Dendrobium kontumense	0	1	0	0	0	0	0	0	0	0	1	0	0	1
	Dendrobium roseiodorum	0	1	0	0	0	0	0	0	0	0	1	1	0	1
	Dendrobium trankimianum	0	1	0	0	0	0	0	0	0	0	1	0	0	0
	Dendrobium dearei	0	1	0	0	0	0	0	0	0	0	1	0	1	1
	Dendrobium jerdonianum	0	1	0	0	0	0	0	0	0	0	1	0	0	0
	Dendrobium nutantiflorum	0	1	0	0	0	0	0	0	0	0	1	0	0	0
	Dendrobium sanderae	0	1	0	0	0	0	0	0	0	0	1	0	1	1
	Dendrobium schuetzei	0	0	0	0	0	0	0	0	0	0	1	0	1	1
	Dendrobium libingtaoi	0	0	0	0	0	0	0	0	1	0	0	0	1	0
	Dendrobium chapaense	0	1	0	0	0	0	0	1	0	0	1	0	0	1
	Dendrobium parthenium	0	0	0	0	0	0	0	0	0	0	1	0	1	1
	Dendrobium stuposum	0	0	0	0	0	0	0	1	0	0	1	1	0	0
	Dendrobium chittimae	0	0	0	0	0	0	0	0	0	0	1	1	0	1
	Dendrobium praecinctum	0	0	0	0	0	0	0	1	0	0	1	1	0	0
	Dendrobium acinaciforme	0	0	0	0	1	1	0	0	0	0	1	0	0	1
	Dendrobium exile	0	0	0	1	2	1	0	0	0	0	1	1	0	1
	Dendrobium equitans	0	0	0	0	2	1	0	0	0	0	1	1	0	0
	Dendrobium junceum	0	0	0	1	2	1	0	0	0	0	1	0	0	1
	Dendrobium usterioides	0	0	1	1	2	1	1	0	0	0	1	0	0	1
	Dendrobium macfarlanei	0	0	0	0	2	1	1	0	0	0	1	0	0	1
	Dendrobium goldfinchii	0	0	1	1	1	1	1	0	0	0	0	0	0	1
	Dendrobium philippinense	0	0	1	1	2	1	0	0	0	0	1	0	0	1
	Dendrobium truncatum	0	0	0	0	0	0	0	0	0	0	1	1	0	1
	Dendrobium setifolium	0	0	1	1	2	1	0	0	0	0	1	0	0	1
	Dendrobium clavator	0	0	1	1	0	1	0	0	0	0	1	0	0	1
	Dendrobium crumenatum	0	0	0	0	0	0	0	0	0	0	1	0	0	1
	Dendrobium faciferum	0	0	1	1	0	0	0	1	0	0	1	0	0	1
	Dendrobium pseudotenellum	0	0	1	1	0	0	0	0	0	0	1	0	0	1
	Dendrobium ephemerum	0	0	1	1	0	0	0	1	0	0	1	0	0	1
	Dendrobium salaccense	0	0	0	0	0	0	0	0	1	0	0	0	0	0
	Dendrobium luzonense	0	0	0	0	0	0	0	0	1	0	0	0	0	0
	Dendrobium furcatopedicellatum	0	0	0	0	0	0	0	0	1	0	1	0	0	0
	Dendrobium somae	0	0	0	0	0	0	0	0	1	0	1	0	0	0
	Dendrobium crassifolium	0	0	0	0	0	0	0	0	1	0	1	1	0	0
	Dendrobium erosum	0	0	0	0	0	0	0	1	0	0	0	1	1	1
	Dendrobium aphanochilum	0	0	0	0	0	0	0	1	0	0	0	1	1	1
	Dendrobium glomeratum	0	0	0	0	0	0	0	1	0	0	0	1	1	1
	Dendrobium lawesii	0	0	0	0	0	0	0	1	0	0	0	1	1	1
	Dendrobium codonosepalum	0	0	0	0	0	0	0	1	0	0	0	1	1	1
	Dendrobium mohlianum	0	0	0	0	0	0	0	1	0	0	0	1	1	1
	Dendrobium melinanthum	0	0	0	0	0	0	0	1	0	0	0	1	1	1
	Dendrobium trichostomum	0	0	0	0	0	0	0	1	0	0	0	1	1	1
	Dendrobium hainanense	0	0	0	0	2	1	0	0	0	0	0	0	1	1
	Dendrobium parciflorum	0	0	0	0	2	1	0	0	0	0	1	1	0	1
	Dendrobium terminale	0	0	0	0	2	1	0	0	0	0	0	1	0	1
	Dendrobium spatella	0	0	0	0	1	1	0	0	0	0	1	0	0	1
	Dendrobium aloifolium	0	0	0	0	1	1	0	0	0	0	1	0	0	1
	Dendrobium kentrophyllum	0	0	0	0	1	1	0	0	0	0	1	0	0	1
	Dendrobium acerosum	0	0	0	0	2	1	0	0	0	0	0	0	0	1
	Dendrobium distichum	0	0	0	0	1	1	0	0	0	0	1	0	0	1
	Dendrobium leonis	0	0	0	0	1	1	0	0	0	0	1	1	1	1
	Dendrobium grande	0	0	0	0	1	1	0	0	0	0	1	0	0	1
	Dendrobium rosellum	0	0	0	0	1	1	0	0	0	0	1	0	0	1
	Dendrobium quadrilobatum	0	0	0	0	1	1	0	0	0	0	1	0	0	1
	Dendrobium auyongii	0	0	0	0	1	1	0	0	0	0	1	0	0	1
	Dendrobium anceps	0	0	0	0	1	1	0	0	0	0	0	0	0	1
	Dendrobium keithii	0	0	0	0	1	1	0	0	0	0	0	0	1	1
	Dendrobium indivisum	0	0	0	0	1	1	0	0	0	0	1	0	0	1
	Dendrobium patentilobum	0	0	0	0	1	1	0	0	0	0	1	0	0	1
	Dendrobium singaporense	0	0	0	0	2	1	0	0	0	0	1	1	0	1
	Dendrobium bilobulatum	0	0	0	0	1	1	0	0	0	0	0	0	0	1
	Dendrobium subulatum	0	0	0	0	2	1	0	0	0	0	0	0	0	1
	Dendrobium calceolum	0	0	0	0	1	1	0	0	0	0	1	0	0	1
	Dendrobium goldschmidtianum	0	0	0	0	0	0	0	1	1	0	0	0	1	1
	Dendrobium secundum	0	0	0	0	0	0	1	0	0	0	0	0	1	1
	Dendrobium calcaratum	1	0	0	0	0	0	1	1	1	0	1	0	0	1
	Dendrobium dichaeoides	0	0	0	0	0	0	1	1	0	0	0	0	1	1
	Dendrobium alaticaulinum	0	0	0	0	0	0	1	1	0	0	0	0	1	1
	Dendrobium caliculi-mentum	0	0	0	0	0	0	1	1	0	0	0	0	1	1
	Dendrobium morrisonii	0	0	0	0	0	0	0	1	1	0	0	0	1	1
	Dendrobium catillare	0	0	0	0	0	0	0	1	1	0	0	0	1	1
	Dendrobium capituliflorum	0	0	0	0	0	0	0	1	0	0	0	0	1	1
	Dendrobium kraemeri	0	0	0	0	0	0	0	1	1	0	0	0	1	1
	Dendrobium bracteosum	0	0	0	0	0	0	0	1	1	0	0	0	1	1
	Dendrobium nothofagicola	0	0	1	1	0	0	0	0	0	0	0	0	1	1
	Dendrobium roseipes	0	0	0	0	0	0	0	1	0	0	0	0	1	1
	Dendrobium fulgidum	0	0	0	0	0	0	0	1	0	0	0	0	1	1
	Dendrobium smillieae	0	0	0	0	0	0	1	1	0	0	0	0	1	1
	Dendrobium rarum	0	0	0	0	0	0	1	1	0	0	0	0	1	0
	Dendrobium jacobsonii	0	0	0	0	0	0	0	1	1	0	0	0	1	1
	Dendrobium hasseltii	0	0	0	0	0	0	1	1	0	0	0	0	1	1
	Dendrobium stratiotes	0	0	0	0	0	1	1	0	0	0	1	0	1	0
	Dendrobium antennatum	0	0	0	0	0	1	1	0	0	0	1	0	1	0
	Dendrobium nindii	0	0	0	0	0	0	1	0	0	0	1	0	0	0
	Dendrobium taurinum	0	0	0	0	0	0	1	0	0	0	1	0	0	1
	Dendrobium canaliculatum	0	0	1	1	2	1	1	0	0	0	1	0	0	0
	Dendrobium pachyphyllum	0	0	1	1	0	1	0	0	0	0	0	0	1	1
	Dendrobium hymenanthum	0	0	1	0	0	1	0	0	0	0	1	0	0	1
	Dendrobium papilio	0	0	0	0	0	0	0	1	0	0	1	0	1	0
	Dendrobium auriculatum	0	0	0	0	0	0	0	1	0	0	0	0	0	0
	Dendrobium furcatum	0	0	0	0	0	0	0	1	0	0	0	0	1	0
	Dendrobium striolatum	1	0	1	0	2	1	1	0	0	0	1	0	0	0
	Dendrobium schoeninum	1	0	1	0	2	1	1	0	0	0	1	0	0	0
	Dockrillia calamiformis	1	0	1	0	2	1	1	0	0	0	1	0	0	0
	Dendrobium pugioniforme	1	0	1	0	0	1	0	0	0	0	1	0	0	0
	Dendrobium racemosum	1	0	1	0	2	1	1	0	0	0	1	0	0	0
	Dendrobium cuthbertsonii	0	1	1	0	0	0	0	0	0	0	0	0	1	1
	Dendrobium laevifolium	0	0	1	0	0	0	0	0	0	0	0	0	0	1
	Dendrobium prasinum	0	0	1	1	0	0	0	0	0	0	0	0	0	1
	Dendrobium brevicaule	0	0	1	0	0	0	0	0	0	0	0	0	1	1
	Dendrobium violaceum	0	0	1	1	0	0	0	1	0	0	0	0	0	1
	Dendrobium cyanocentrum	0	0	1	0	2	1	0	0	0	0	0	0	0	1
	Dendrobium subuliferum	0	0	1	0	0	1	0	0	0	0	0	0	0	0
	Epigeneium nakaharaei	0	0	1	1	0	0	0	0	0	0	1	0	0	0
	Epigeneium clemensiae	0	0	1	1	0	0	0	0	0	0	1	0	0	0
	Dendrobium microglaphys	0	0	1	0	0	0	0	0	0	0	0	0	0	0
	Dendrobium melanostictum	0	0	0	0	0	0	0	0	1	0	0	1	1	0
	Dendrobium stockeri	0	0	0	0	0	0	0	0	1	0	1	1	0	0
	Dendrobium speckmaieri	0	0	0	1	0	0	0	1	1	0	0	0	0	0
	Dendrobium ypsilon	0	0	0	1	0	0	0	0	0	0	0	0	0	0
	Dendrobium platygastrium	0	0	0	0	0	0	1	0	0	0	0	0	1	0
	Dendrobium lobbii	1	1	0	0	0	0	0	0	1	0	1	0	0	0
	Dendrobium pachyglossum	0	1	0	0	0	0	0	0	1	0	1	0	0	0
	Flickingeria comata	0	0	1	1	0	0	0	0	0	0	1	0	0	0
	Dendrobium ovatum	0	0	0	0	0	0	1	0	0	0	1	1	0	0
	Dendrobium barbatulum	0	0	1	1	0	0	1	1	1	0	1	1	0	0
	Dendrobium fytchianum	0	0	0	0	0	0	1	1	0	0	1	1	0	0
	Dendrobium speciosum	0	0	1	1	0	0	1	1	0	0	1	0	0	0
	Dendrobium kingianum	0	0	1	1	0	0	1	0	0	0	1	0	0	0
	Dendrobium moorei	0	0	1	1	0	0	1	0	0	0	1	0	0	0
	Dendrobium fleckeri	0	0	1	1	0	0	0	0	0	0	1	1	0	0
	Dendrobium adae	0	0	1	1	0	0	1	1	0	0	1	0	0	0
	Dendrobium finniganense	0	0	1	0	0	0	0	0	0	0	1	1	0	0
	Dendrobium falcorostrum	0	0	1	1	0	0	1	0	0	0	1	0	0	0
	Dendrobium gracilicaule	0	0	1	0	0	0	1	0	0	0	1	0	0	0
	Dendrobium aemulum	0	0	1	0	0	0	1	0	0	0	1	0	0	0
	Dendrobium carrii	0	0	1	0	0	0	1	0	0	0	1	0	0	0
	Dendrobium monophyllum	0	0	1	1	0	0	1	0	0	0	1	0	0	0
	Dendrobium fugax	1	0	1	1	0	0	0	0	0	0	1	0	0	0
	Dendrobium albopurpureum	1	0	1	1	0	0	0	0	0	0	1	0	0	0
	Dendrobium plicatile	1	0	1	1	0	0	0	0	0	0	1	0	0	0
	Flickingeria angustifolia	1	0	1	1	0	0	0	0	0	0	1	0	0	0
	Dendrobium amboinense	0	0	1	1	0	0	0	0	0	0	1	0	0	0
	Dendrobium macrophyllum	0	0	1	1	0	0	1	0	1	1	1	0	0	0
	Dendrobium rigidifolium	0	0	1	0	0	1	1	0	0	0	0	0	0	0
	Dendrobium shiraishii	0	0	1	0	0	0	1	0	0	1	1	0	0	0
	Dendrobium spectabile	0	0	1	0	0	0	1	0	0	0	1	0	0	0
	Dendrobium bifalce	0	0	1	0	0	0	1	0	0	0	1	0	0	0
	Dendrobium govidjoae	0	0	0	0	1	1	0	0	0	0	0	0	0	0
	Dendrobium sinuatum	0	0	0	0	1	1	0	0	0	0	0	0	1	0
	Dendrobium quinquelobum	0	0	1	0	0	1	0	0	0	0	1	0	0	0
	Cadetia maideniana	0	0	1	0	0	1	0	0	0	0	1	0	0	0
	Dendrobium oppositifolium	0	0	1	1	0	0	1	0	0	0	1	0	0	0
	Cannaeorchis fractiflexa	0	0	0	0	0	0	1	0	1	0	0	0	0	0
	Winika cunninghamii	0	0	0	0	0	0	1	0	1	0	1	0	0	0
	Dendrobium amplum	1	0	1	1	0	0	0	0	0	0	1	0	0	0
	Dendrobium rotundatum	1	0	1	1	0	0	0	0	0	0	1	0	0	0
	Epigeneium triflorum	1	0	1	1	0	0	1	0	0	0	1	0	0	0
	Epigeneium tricallosum	1	0	1	1	0	0	0	0	0	0	1	0	0	0
	Epigeneium cymbidioides	1	0	1	1	0	0	1	0	0	0	1	0	0	0
	Dendrobium tipuliferum	0	0	1	0	0	0	0	0	0	0	1	0	0	0
	Diplocaulobium ischnopetalum	0	0	1	0	0	0	0	0	0	0	1	0	0	0
	Flickingeria bicolor	0	0	1	1	0	0	0	0	0	0	1	0	0	0
	Dendrobium calocephalum	0	0	1	1	0	0	0	0	0	0	1	0	0	0
	Dendrobium khasianum	0	0	0	0	0	0	0	0	0	0	0	1	1	0
	Dendrobium muricatum	0	0	1	1	0	0	1	0	0	0	1	0	0	0
