# Supplementary material for: Evolution of morphological traits of Dendrobium sensu lato (Orchidaceae)—an attempt to resolve phylogenetic relationships in nominal and morphologically convergent sections
Source: BMC Plant Biol. 2025 Feb 22;25:239. doi: 10.1186/s12870-025-06263-w (PMC11846450; doi:10.1186/s12870-025-06263-w)
Supplement: Supplementary file 3 — Additional file 3. Morphological similarities. Table S3. List of morphological characters used to describe Dendrobium sensu lato species included in the cluster and multivariate analyses. Table S4. Data matrix of 14 morphological traits used in the analysis of morphological variation in Dendrobium sensu lato. The data were transformed according to Table S3 in this supplementary file. Table S5. SIMPER analysis identifying the percentage of similarity and dissimilarity of all morphological traits studied (A) and only floral traits (B) for each section of Dendrobium sensu lato. For a detailed description of morphological characters is provided in Table S3 in this supplementary file. Fig. S5. Two-way UPGMA cluster analysis based on Jaccard similarity coefficients, showing morphological relationships within Dendrobium sensu lato, with regard to the division into sections. A detailed description of the morphological characters can be found in Table S3 in the additional file. Fig. S6. Cluster analysis performed using Ward's method, showing similarity with respect to floral traits for Dendrobium sensu lato species. The clusters and subclusters that are the subject of discussion are indicated by upper and lower case letters and numbers. A detailed description of the floral traits can be found in Table S3 in Additional file 3. Fig. S7. Non-metric multidimensional scaling analysis, NMDS (A) and principal coordinate analysis, PCoA (B) showing the two-dimensional ordering of Dendrobium sensu lato specimens, based on only 5 floral characters. Convex hulls for each Dendrobium section were added to the plots. [file 12870_2025_6263_MOESM3_ESM.zip › Additional file 3. Table S3-S5.xlsx]

## Sheet: AN list of characters
Table S3. List of morphological characters used to describe Dendrobium sensu lato species included in the cluster and multivariate analyses.
Ch1 Pseudobulbs
		approximate
		separated
Ch2 Pseudobulbs and leaves
		glabrous
		hairy
Ch3 Pseudobulbs
		leafy throughout
		leafy at apex
Ch4 Pseudobulbs
		reed-like
		swollen
Ch5 Leaves
		dorsiventrally compressed
		laterally compressed
		terete or subterete
Ch6 Leaves thick, succulent
		no
		yes
Ch7 Inflorescence
		short
		elongate
Ch8 Inflorescence produced
		on current pseudobulbs
		on last year‘s pseudobulbs
Ch9 Inflorescence placed
		apically on pseudobulbs
		laterally along psedobulbs
Ch10 Flowers
		glabrous
		more or less hairy outside
Ch11 Lip
		unlobed
		3-lobed
Ch12 Lip surface
		glabrous, papillate or wrinkled
		tomentose, papillose, glandular to hairy
Ch13 Lip callus
		prominent, present
		missing
Ch14 Mentum
		shorter than dorsal sepal
		as long as or longer than dorsal sepal

## Sheet: AN coded species & characters
Table S4. Data matrix of 14 morphological traits used in the analysis of morphological variation in Dendrobium sensu lato. The data were transformed according to Table S3 in this supplementary file.
ID	Taxon	Code	Section	1	2	3	4	5	6	7	8	9	10	11	12	13	14
1	Dendrobium nobile	Den_nobil	Dendrobium	0	0	0	0	0	0	0	1	1	0	0	1	1	0
2	Dendrobium linawianum	Den_linaw	Dendrobium	0	0	0	0	0	0	0	1	1	0	0	1	1	0
3	Dendrobium officinale	Den_offic	Dendrobium	0	0	0	0	0	0	0	1	1	0	0	1	0	0
4	Dendrobium shixingense	Den_shixi	Dendrobium	0	0	0	0	0	0	0	1	1	0	0	1	0	0
5	Dendrobium regium	Den_regiu	Dendrobium	0	0	0	0	0	0	0	1	1	0	0	1	0	0
6	Dendrobium wardianum	Den_wardi	Dendrobium	0	0	0	0	0	0	0	1	1	0	0	1	1	0
7	Dendrobium friedericksianum	Den_fried	Dendrobium	0	0	0	0	0	0	0	1	1	0	0	1	1	0
8	Dendrobium signatum	Den_signa	Dendrobium	0	0	0	0	0	0	0	1	1	0	0	1	1	0
9	Dendrobium tortile	Den_torti	Dendrobium	0	0	0	0	0	0	0	1	1	0	0	1	1	0
10	Dendrobium huoshanense	Den_huosh	Dendrobium	0	0	0	0	0	0	0	1	1	0	0	1	0	0
11	Dendrobium fanjingshanense	Den_fanji	Dendrobium	0	0	0	0	0	0	0	1	1	0	0	1	1	0
12	Dendrobium moniliforme	Den_monil	Dendrobium	0	0	0	0	0	0	0	1	1	0	0	1	0	0
13	Dendrobium wilsonii	Den_wilso	Dendrobium	0	0	0	0	0	0	0	1	1	0	0	1	0	0
14	Dendrobium okinawense	Den_okina	Dendrobium	0	0	0	0	0	0	0	1	1	0	0	1	0	0
15	Dendrobium xichouense	Den_xicho	Dendrobium	0	0	0	0	0	0	0	1	1	0	0	1	1	0
16	Dendrobium heterocarpum	Den_heter	Dendrobium	0	0	0	0	0	0	0	1	1	0	0	1	0	0
17	Dendrobium devonianum	Den_devon	Dendrobium	0	0	0	0	0	0	0	1	1	0	0	1	1	0
18	Dendrobium capillipes	Den_capil	Dendrobium	0	0	0	0	0	0	1	1	0	0	0	1	1	0
19	Dendrobium rhombeum	Den_rhomb	Dendrobium	0	0	0	0	0	0	0	1	1	0	0	1	0	0
20	Dendrobium scoriarum	Den_scori	Dendrobium	0	0	0	0	0	0	0	1	1	0	0	1	0	0
21	Dendrobium flexicaule	Den_flexi	Dendrobium	0	0	0	0	0	0	0	1	1	0	0	1	0	0
22	Dendrobium primulinum	Den_primu	Dendrobium	0	0	0	0	0	0	0	1	1	0	0	1	1	0
23	Dendrobium bensoniae	Den_benso	Dendrobium	0	0	0	0	0	0	0	1	1	0	0	1	1	0
24	Dendrobium brymerianum	Den_bryme	Dendrobium	0	0	0	1	0	0	1	1	0	0	1	1	0	0
25	Dendrobium gratiosissimum	Den_grati	Dendrobium	0	0	0	0	0	0	0	1	1	0	0	1	1	0
26	Dendrobium hekouense	Den_hekou	Dendrobium	0	0	1	1	0	0	0	1	1	0	1	1	0	1
27	Dendrobium findlayanum	Den_findl	Dendrobium	0	0	0	1	0	0	0	1	1	0	0	1	1	0
28	Dendrobium aphrodite	Den_aphro	Dendrobium	0	0	0	1	0	0	0	1	1	0	0	1	1	0
29	Dendrobium leptocladum	Den_lepto	Dendrobium	0	0	0	0	0	0	0	1	1	0	0	1	0	0
30	Dendrobium zhenghuoense	Den_zheng	Dendrobium	0	0	1	1	0	0	1	1	0	0	0	1	1	1
31	Dendrobium lamyaiae	Den_lamya	Dendrobium	0	0	0	0	0	0	0	1	0	0	1	0	0	0
32	Dendrobium unicum	Den_unicu	Dendrobium	0	0	0	0	0	0	0	1	1	0	0	0	0	0
33	Dendrobium dickasonii	Den_dicka	Dendrobium	0	0	0	0	0	0	0	1	1	0	0	0	0	0
34	Dendrobium loddigesii	Den_loddi	Dendrobium	0	0	0	0	0	0	0	1	1	0	0	1	1	0
35	Dendrobium chrysocrepis	Den_chryp	Dendrobium	0	0	0	0	0	0	0	1	1	0	0	1	1	0
36	Dendrobium maccarthiae	Den_macca	Dendrobium	0	0	0	0	0	0	0	1	1	0	0	1	0	0
37	Dendrobium lituiflorum	Den_litui	Dendrobium	0	0	0	0	0	0	0	1	1	0	0	0	1	0
38	Dendrobium amoenum	Den_amoen	Dendrobium	0	0	0	0	0	0	0	1	1	0	0	1	0	0
39	Dendrobium transparens	Den_trans	Dendrobium	0	0	0	0	0	0	0	1	1	0	0	1	0	0
40	Dendrobium ruckeri	Den_rucke	Dendrobium	0	0	0	0	0	0	0	1	1	0	1	1	0	1
41	Dendrobium luteolum	Den_luteo	Dendrobium	0	0	0	0	0	0	0	1	1	0	1	1	0	1
42	Dendrobium tetrachromum	Den_tetra	Dendrobium	0	0	0	0	0	0	0	1	1	0	1	0	0	0
43	Dendrobium pendulum	Den_pendu	Dendrobium	0	0	0	1	0	0	0	1	1	0	0	1	1	0
44	Dendrobium crystallinum	Den_cryst	Dendrobium	0	0	0	0	0	0	0	1	1	0	0	1	1	0
45	Dendrobium jinghuanum	Den_jingh	Dendrobium	0	0	0	0	0	0	0	1	1	0	0	1	1	0
46	Dendrobium falconeri	Den_falcn	Dendrobium	0	0	0	0	0	0	0	1	1	0	0	1	1	0
47	Dendrobium parishii	Den_paris	Dendrobium	0	0	0	0	0	0	0	1	1	0	0	1	1	0
48	Dendrobium anosmum	Den_anosm	Dendrobium	0	0	0	0	0	0	0	1	1	0	0	1	1	0
49	Dendrobium aphyllum	Den_aphyl	Dendrobium	0	0	0	0	0	0	0	1	1	0	0	1	1	0
50	Dendrobium ochreatum	Den_ochre	Dendrobium	0	0	0	0	0	0	0	1	1	0	0	1	1	0
51	Dendrobium chrysanthum	Den_chryt	Dendrobium	0	0	0	0	0	0	0	1	1	0	0	1	1	0
52	Dendrobium macrostachyum	Den_macrs	Dendrobium	0	0	0	0	0	0	0	1	1	0	0	1	0	0
53	Dendrobium aqueum	Den_aqueu	Dendrobium	0	0	0	0	0	0	0	1	1	0	0	1	0	0
54	Dendrobium wangliangii	Den_wangl	Dendrobium	0	0	1	1	0	0	1	1	0	0	0	1	1	0
55	Dendrobium crepidatum	Den_crepi	Dendrobium	0	0	0	0	0	0	0	1	1	0	0	1	1	0
56	Dendrobium gibsonii	Den_gibso	Dendrobium	0	0	0	0	0	0	1	1	1	0	0	1	1	0
57	Dendrobium pulchellum	Den_pulch	Dendrobium	0	0	0	0	0	0	1	1	1	0	0	1	1	0
58	Dendrobium chrysotoxum	Den_chryx	Dendrobium	0	0	1	0	0	0	1	1	0	0	0	1	1	0
59	Dendrobium harveyanum	Den_harve	Dendrobium	0	0	0	0	0	0	1	1	1	0	0	1	1	0
60	Dendrobium hookerianum	Den_hooke	Dendrobium	0	0	0	0	0	0	1	1	0	0	0	1	1	0
61	Dendrobium hancockii	Den_hanco	Dendrobium	0	0	0	1	0	0	1	0	0	0	1	1	0	0
62	Dendrobium senile	Den_senil	Dendrobium	0	1	1	1	0	0	1	1	0	0	0	0	0	0
63	Dendrobium albosanguineum	Den_albos	Dendrobium	0	0	0	0	0	0	1	1	0	0	0	0	1	0
64	Dendrobium hercoglossum	Den_herco	Breviflores	0	0	0	0	0	0	1	1	1	0	1	1	0	0
65	Dendrobium aduncum	Den_adunc	Breviflores	0	0	0	0	0	0	0	1	1	0	1	1	0	0
66	Dendrobium linguella	Den_lingu	Breviflores	0	0	0	0	0	0	0	1	1	0	1	1	0	0
67	Dendrobium bifurcatum	Den_bifur	Breviflores	0	0	0	0	0	0	1	1	1	0	1	1	0	1
68	Dendrobium trantuanii	Den_trant	Breviflores	0	0	0	1	0	0	0	1	1	0	1	1	0	0
69	Dendrobium bicameratum	Den_bicam	Breviflores	0	0	1	0	0	0	0	1	1	1	1	0	0	0
70	Dendrobium tuensangense	Den_tuens	Breviflores	0	0	0	0	0	0	0	1	1	0	1	1	0	0
71	Dendrobium dantaniense	Den_danta	Breviflores	0	0	0	0	0	0	0	1	1	0	1	0	0	0
72	Dendrobium moschatum	Den_mosch	Holochrysa	0	0	0	0	0	0	1	1	0	0	0	1	1	0
73	Dendrobium fimbriatum	Den_fimbr	Holochrysa	0	0	0	0	0	0	1	1	0	0	0	1	1	0
74	Dendrobium clavatum	Den_clavm	Holochrysa	0	0	0	0	0	0	0	1	1	0	0	1	1	0
75	Dendrobium henryi	Den_henry	Holochrysa	0	0	0	0	0	0	0	1	1	0	0	1	1	0
76	Dendrobium chryseum	Den_chrys	Holochrysa	0	0	0	0	0	0	1	1	0	0	0	1	1	0
77	Dendrobium atavus	Den_atavu	Holochrysa	0	0	0	0	0	0	1	1	0	0	0	1	1	0
78	Dendrobium denneanum	Den_denne	Holochrysa	0	0	0	0	0	0	1	1	0	0	0	1	1	0
79	Dendrobium lohohense	Den_lohoh	Holochrysa	0	0	0	0	0	0	0	1	0	0	0	1	1	0
80	Dendrobium dixanthum	Den_dixan	Holochrysa	0	0	0	0	0	0	1	1	0	0	0	1	1	0
81	Dendrobium braianense	Den_braia	Holochrysa	0	0	0	0	0	0	1	1	1	0	0	1	1	0
82	Dendrobium parcum	Den_parcu	Herbacea	0	0	0	0	0	0	0	1	1	0	0	0	0	1
83	Dendrobium herbaceum	Den_herba	Herbacea	0	0	0	0	0	0	0	1	0	0	0	0	0	0
84	Dendrobium minutiflorum	Den_minut	Stachyobium	0	0	0	1	0	0	1	0	0	0	1	0	0	1
85	Dendrobium panduratum	Den_pandr	Stachyobium	0	0	0	0	0	0	1	0	0	0	1	1	0	1
86	Dendrobium porphyrochilum	Den_porph	Stachyobium	0	0	0	0	0	0	1	0	0	0	0	0	0	1
87	Dendrobium nanum	Den_nanum	Stachyobium	0	0	0	1	0	0	1	0	0	0	1	1	0	0
88	Dendrobium eriiflorum	Den_eriif	Stachyobium	0	0	0	0	0	0	1	0	0	0	1	0	0	0
89	Dendrobium strongylanthum	Den_stron	Stachyobium	0	0	0	0	0	0	1	0	0	0	1	0	0	0
90	Dendrobium denudans	Den_denud	Stachyobium	0	0	0	0	0	0	1	0	0	0	1	0	0	0
91	Dendrobium hemimelanoglossum	Den_hemim	Stachyobium	0	0	0	0	0	0	1	1	0	0	0	0	0	0
92	Dendrobium monticola	Den_monti	Stachyobium	0	0	1	1	0	0	1	0	0	0	1	1	0	0
93	Dendrobium compactum	Den_compa	Stachyobium	0	0	0	0	0	0	1	0	1	0	1	0	0	0
94	Dendrobium dixonianum	Den_dixon	Stachyobium	0	0	0	0	0	0	1	0	0	0	1	0	0	0
95	Dendrobium gregulus	Den_gregu	Stachyobium	0	0	1	1	0	0	1	0	0	0	1	0	0	0
96	Dendrobium eserre	Den_eserr	Stachyobium	0	0	0	0	0	0	1	0	0	0	1	0	0	0
97	Dendrobium elliottianum	Den_ellio	Stachyobium	0	0	1	1	0	0	1	0	0	0	1	0	0	1
98	Dendrobium peguanum	Den_pegua	Stachyobium	0	0	0	1	0	0	1	1	0	0	1	1	0	1
99	Dendrobium laterale	Den_later	Stachyobium	0	0	1	1	0	0	1	0	0	0	1	1	0	0
100	Dendrobium cuspidatum	Den_cuspi	Stachyobium	0	0	0	0	0	0	0	0	0	0	1	0	0	0
101	Dendrobium kratense	Den_krate	Stachyobium	0	0	0	0	0	0	1	1	1	0	1	0	0	0
102	Dendrobium venustum	Den_venus	Stachyobium	0	0	0	0	0	0	1	0	0	0	1	0	0	0
103	Dendrobium delacourii	Den_delac	Stachyobium	0	0	0	0	0	0	1	0	0	0	1	0	0	0
104	Dendrobium microbulbon	Den_micro	Stachyobium	0	0	1	1	0	1	1	0	0	0	1	0	0	0
105	Dendrobium diodon	Den_diodo	Stachyobium	0	0	1	0	0	0	1	0	0	0	1	0	0	0
106	Dendrobium intricatum	Den_intri	Calcarifera	0	0	0	0	0	0	0	1	1	0	0	0	1	1
107	Dendrobium lancifolium	Den_lanci	Calcarifera	0	0	0	0	0	0	0	1	1	0	0	1	1	1
108	Dendrobium fairchildiae	Den_fairc	Calcarifera	0	0	0	0	0	0	0	1	1	0	0	1	0	1
109	Dendrobium epidendropsis	Den_epide	Calcarifera	0	0	0	0	0	0	1	1	1	0	0	0	0	1
110	Dendrobium cumulatum	Den_cumul	Calcarifera	0	0	0	0	0	0	1	1	1	0	0	0	0	1
111	Dendrobium victoriae-reginae	Den_victo	Calcarifera	0	0	0	0	0	0	0	1	1	0	0	0	1	0
112	Dendrobium serratilabium	Den_serra	Calcarifera	0	0	0	0	0	0	0	1	1	0	1	0	0	1
113	Dendrobium chameleon	Den_chame	Calcarifera	0	0	0	0	0	0	0	1	1	0	1	0	0	1
114	Dendrobium yeageri	Den_yeage	Calcarifera	0	0	0	0	0	0	0	1	1	0	0	0	1	0
115	Dendrobium ceraula	Den_cerau	Calcarifera	0	0	0	0	0	0	0	1	1	0	0	0	1	1
116	Dendrobium prianganense	Den_prian	Calcarifera	0	0	0	0	0	0	0	1	1	0	0	1	0	0
117	Dendrobium panduriferum	Den_pandu	Calcarifera	0	0	0	0	0	0	0	1	1	0	1	0	0	1
118	Dendrobium hymenophyllum	Den_hymep	Calcarifera	0	0	0	0	0	0	1	1	1	0	1	0	0	1
119	Dendrobium profusum	Den_profu	Calcarifera	0	0	0	0	0	0	1	1	1	0	1	0	0	1
120	Dendrobium cerinum	Den_cerin	Calcarifera	0	0	0	0	0	0	1	1	1	0	0	0	1	1
121	Dendrobium mutabile	Den_mutab	Calcarifera	0	0	0	0	0	0	1	1	0	0	1	0	0	0
122	Dendrobium sanguinolentum	Den_sangu	Calcarifera	0	0	0	0	0	0	0	1	0	0	1	0	0	0
123	Dendrobium annae	Den_annae	Calcarifera	0	0	0	0	0	0	0	1	1	0	0	0	1	0
124	Dendrobium crocatum	Den_croca	Calcarifera	0	0	0	0	0	0	0	1	0	0	0	0	1	1
125	Dendrobium inflatum	Den_infla	Calcarifera	0	0	0	0	0	0	0	1	1	0	0	0	1	1
126	Dendrobium amethystoglossum	Den_ameth	Calcarifera	0	0	0	0	0	0	1	0	0	0	0	1	0	1
127	Dendrobium ellipsophyllum	Den_ellip	Distichophyllae	0	0	0	0	0	0	0	0	1	0	1	0	0	0
128	Dendrobium bifarium	Den_bifar	Distichophyllae	0	0	0	0	0	0	0	0	1	0	1	1	0	0
129	Dendrobium uniflorum	Den_unifl	Distichophyllae	0	0	0	0	0	0	0	0	1	0	1	0	0	0
130	Dendrobium austrocaledonicum	Den_austr	Distichophyllae	0	0	0	0	0	0	0	0	1	0	1	0	0	0
131	Dendrobium nemorale	Den_nemor	Distichophyllae	0	0	0	0	0	0	0	0	1	0	1	0	0	0
132	Dendrobium oligophyllum	Den_oligo	Distichophyllae	0	0	0	0	0	0	0	0	1	0	1	1	0	0
133	Dendrobium trinervium	Den_trine	Distichophyllae	0	0	0	0	0	0	0	0	1	0	1	1	0	0
134	Dendrobium sulcatum	Den_sulca	Densiflora	0	0	1	1	0	0	1	0	0	0	0	1	1	0
135	Dendrobium jenkinsii	Den_jenki	Densiflora	0	0	1	1	0	0	0	0	0	0	0	1	1	0
136	Dendrobium thyrsiflorum	Den_thyrs	Densiflora	0	0	1	0	0	0	1	0	0	0	0	1	1	0
137	Dendrobium densiflorum	Den_densi	Densiflora	0	0	1	0	0	0	1	1	0	0	0	1	1	0
138	Dendrobium griffithianum	Den_griff	Densiflora	0	0	1	1	0	0	1	0	0	0	0	1	1	0
139	Dendrobium farmeri	Den_farme	Densiflora	0	0	1	1	0	0	1	0	0	0	0	1	1	0
140	Dendrobium palpebrae	Den_palpe	Densiflora	0	0	1	0	0	0	1	0	0	0	0	1	1	0
141	Dendrobium amabile	Den_amabi	Densiflora	0	0	0	0	0	0	1	0	0	0	0	1	1	0
142	Dendrobium guibertii	Den_guibe	Densiflora	0	0	1	1	0	0	1	0	0	0	0	1	1	0
143	Dendrobium lindleyi	Den_lindl	Densiflora	0	0	1	1	0	0	1	0	0	0	0	1	1	0
144	Dendrobium draconis	Den_draco	Formosae	0	1	0	0	0	0	0	0	0	0	1	0	1	1
145	Dendrobium trigonopus	Den_trigo	Formosae	0	0	0	0	0	0	0	1	0	0	1	0	1	1
146	Dendrobium cariniferum	Den_carin	Formosae	0	1	0	0	0	0	0	0	0	0	1	1	0	1
147	Dendrobium bellatulum	Den_bella	Formosae	0	1	1	1	0	0	0	0	0	0	1	1	0	0
148	Dendrobium williamsonii	Den_willi	Formosae	0	1	0	0	0	0	0	0	0	0	1	1	0	0
149	Dendrobium longicornu	Den_longi	Formosae	0	1	0	0	0	0	0	0	0	0	1	1	0	1
150	Dendrobium formosum	Den_formo	Formosae	0	1	0	0	0	0	0	0	0	0	1	1	0	1
151	Dendrobium christyanum	Den_chris	Formosae	0	1	0	0	0	0	0	0	0	0	1	1	0	1
152	Dendrobium infundibulum	Den_infun	Formosae	0	1	0	0	0	0	0	0	0	0	1	0	0	1
153	Dendrobium wattii	Den_watti	Formosae	0	1	0	0	0	0	0	0	0	0	1	0	0	1
154	Dendrobium sutepense	Den_sutep	Formosae	0	0	0	0	0	0	0	1	0	0	1	0	0	0
155	Dendrobium scabrilingue	Den_scabr	Formosae	0	1	0	0	0	0	0	0	0	0	1	0	0	0
156	Dendrobium cruentum	Den_cruen	Formosae	0	1	0	0	0	0	0	0	0	0	1	0	0	0
157	Dendrobium suzukii	Den_suzuk	Formosae	0	1	0	0	0	0	0	0	0	0	1	1	0	0
158	Dendrobium tobaense	Den_tobae	Formosae	0	1	0	0	0	0	0	0	0	0	1	1	0	0
159	Dendrobium singkawangense	Den_singk	Formosae	0	1	0	0	0	0	0	0	0	0	1	1	0	0
160	Dendrobium lowii	Den_lowii	Formosae	0	1	0	0	0	0	0	0	0	0	1	1	0	1
161	Dendrobium spectatissimum	Den_spect	Formosae	0	1	0	0	0	0	0	0	0	0	1	0	0	1
162	Dendrobium virgineum	Den_virgi	Formosae	0	1	0	0	0	0	0	0	0	0	1	0	0	1
163	Dendrobium kontumense	Den_kontu	Formosae	0	1	0	0	0	0	0	0	0	0	1	0	0	1
164	Dendrobium roseiodorum	Den_rosei	Formosae	0	1	0	0	0	0	0	0	0	0	1	1	0	1
165	Dendrobium trankimianum	Den_trank	Formosae	0	1	0	0	0	0	0	0	0	0	1	0	0	0
166	Dendrobium dearei	Den_deare	Formosae	0	1	0	0	0	0	0	0	0	0	1	0	1	1
167	Dendrobium jerdonianum	Den_jerdo	Formosae	0	1	0	0	0	0	0	0	0	0	1	0	0	0
168	Dendrobium nutantiflorum	Den_nutan	Formosae	0	1	0	0	0	0	0	0	0	0	1	0	0	0
169	Dendrobium sanderae	Den_sande	Formosae	0	1	0	0	0	0	0	0	0	0	1	0	1	1
170	Dendrobium schuetzei	Den_schue	Formosae	0	0	0	0	0	0	0	0	0	0	1	0	1	1
171	Dendrobium libingtaoi	Den_libin	Formosae	0	0	0	0	0	0	0	0	1	0	0	0	1	0
172	Dendrobium chapaense	Den_chapa	Formosae	0	1	0	0	0	0	0	1	0	0	1	0	0	1
173	Dendrobium parthenium	Den_parth	Formosae	0	0	0	0	0	0	0	0	0	0	1	0	1	1
174	Dendrobium stuposum	Den_stupo	Stuposa	0	0	0	0	0	0	0	1	0	0	1	1	0	0
175	Dendrobium chittimae	Den_chitt	Stuposa	0	0	0	0	0	0	0	0	0	0	1	1	0	1
176	Dendrobium praecinctum	Den_praec	Stuposa	0	0	0	0	0	0	0	1	0	0	1	1	0	0
177	Dendrobium acinaciforme	Den_acina	Crumenata	0	0	0	0	1	1	0	0	0	0	1	0	0	1
178	Dendrobium exile	Den_exile	Crumenata	0	0	0	1	2	1	0	0	0	0	1	1	0	1
179	Dendrobium equitans	Den_equit	Crumenata	0	0	0	0	2	1	0	0	0	0	1	1	0	0
180	Dendrobium junceum	Den_junce	Crumenata	0	0	0	1	2	1	0	0	0	0	1	0	0	1
181	Dendrobium usterioides	Den_uster	Crumenata	0	0	1	1	2	1	1	0	0	0	1	0	0	1
182	Dendrobium macfarlanei	Den_macfa	Crumenata	0	0	0	0	2	1	1	0	0	0	1	0	0	1
183	Dendrobium goldfinchii	Den_goldf	Crumenata	0	0	1	1	1	1	1	0	0	0	0	0	0	1
184	Dendrobium philippinense	Den_phili	Crumenata	0	0	1	1	2	1	0	0	0	0	1	0	0	1
185	Dendrobium truncatum	Den_trunc	Crumenata	0	0	0	0	0	0	0	0	0	0	1	1	0	1
186	Dendrobium setifolium	Den_setif	Crumenata	0	0	1	1	2	1	0	0	0	0	1	0	0	1
187	Dendrobium clavator	Den_clavr	Crumenata	0	0	1	1	0	1	0	0	0	0	1	0	0	1
188	Dendrobium crumenatum	Den_crume	Crumenata	0	0	0	0	0	0	0	0	0	0	1	0	0	1
189	Dendrobium faciferum	Den_facif	Crumenata	0	0	1	1	0	0	0	1	0	0	1	0	0	1
190	Dendrobium pseudotenellum	Den_pseud	Crumenata	0	0	1	1	0	0	0	0	0	0	1	0	0	1
191	Dendrobium ephemerum	Den_ephem	Crumenata	0	0	1	1	0	0	0	1	0	0	1	0	0	1
192	Dendrobium salaccense	Den_salac	Grastidium	0	0	0	0	0	0	0	0	1	0	0	0	0	0
193	Dendrobium luzonense	Den_luzon	Grastidium	0	0	0	0	0	0	0	0	1	0	0	0	0	0
194	Dendrobium furcatopedicellatum	Den_furcd	Grastidium	0	0	0	0	0	0	0	0	1	0	1	0	0	0
195	Dendrobium somae	Den_somae	Grastidium	0	0	0	0	0	0	0	0	1	0	1	0	0	0
196	Dendrobium crassifolium	Den_crass	Grastidium	0	0	0	0	0	0	0	0	1	0	1	1	0	0
197	Dendrobium erosum	Den_erosu	Calyptrochilus	0	0	0	0	0	0	0	1	0	0	0	1	1	1
198	Dendrobium aphanochilum	Den_aphan	Calyptrochilus	0	0	0	0	0	0	0	1	0	0	0	1	1	1
199	Dendrobium glomeratum	Den_glome	Calyptrochilus	0	0	0	0	0	0	0	1	0	0	0	1	1	1
200	Dendrobium lawesii	Den_lawes	Calyptrochilus	0	0	0	0	0	0	0	1	0	0	0	1	1	1
201	Dendrobium codonosepalum	Den_codon	Calyptrochilus	0	0	0	0	0	0	0	1	0	0	0	1	1	1
202	Dendrobium mohlianum	Den_mohli	Calyptrochilus	0	0	0	0	0	0	0	1	0	0	0	1	1	1
203	Dendrobium melinanthum	Den_melin	Calyptrochilus	0	0	0	0	0	0	0	1	0	0	0	1	1	1
204	Dendrobium trichostomum	Den_trich	Calyptrochilus	0	0	0	0	0	0	0	1	0	0	0	1	1	1
205	Dendrobium hainanense	Den_haina	Aporum	0	0	0	0	2	1	0	0	0	0	0	0	1	1
206	Dendrobium parciflorum	Den_parci	Aporum	0	0	0	0	2	1	0	0	0	0	1	1	0	1
207	Dendrobium terminale	Den_termi	Aporum	0	0	0	0	2	1	0	0	0	0	0	1	0	1
208	Dendrobium spatella	Den_spate	Aporum	0	0	0	0	1	1	0	0	0	0	1	0	0	1
209	Dendrobium aloifolium	Den_aloif	Aporum	0	0	0	0	1	1	0	0	0	0	1	0	0	1
210	Dendrobium kentrophyllum	Den_kentr	Aporum	0	0	0	0	1	1	0	0	0	0	1	0	0	1
211	Dendrobium acerosum	Den_acero	Aporum	0	0	0	0	2	1	0	0	0	0	0	0	0	1
212	Dendrobium distichum	Den_disti	Aporum	0	0	0	0	1	1	0	0	0	0	1	0	0	1
213	Dendrobium leonis	Den_leoni	Aporum	0	0	0	0	1	1	0	0	0	0	1	1	1	1
214	Dendrobium grande	Den_grand	Aporum	0	0	0	0	1	1	0	0	0	0	1	0	0	1
215	Dendrobium rosellum	Den_rosel	Aporum	0	0	0	0	1	1	0	0	0	0	1	0	0	1
216	Dendrobium quadrilobatum	Den_quadr	Aporum	0	0	0	0	1	1	0	0	0	0	1	0	0	1
217	Dendrobium auyongii	Den_auyon	Aporum	0	0	0	0	1	1	0	0	0	0	1	0	0	1
218	Dendrobium anceps	Den_ancep	Aporum	0	0	0	0	1	1	0	0	0	0	0	0	0	1
219	Dendrobium keithii	Den_keith	Aporum	0	0	0	0	1	1	0	0	0	0	0	0	1	1
220	Dendrobium indivisum	Den_indiv	Aporum	0	0	0	0	1	1	0	0	0	0	1	0	0	1
221	Dendrobium patentilobum	Den_paten	Aporum	0	0	0	0	1	1	0	0	0	0	1	0	0	1
222	Dendrobium singaporense	Den_singa	Aporum	0	0	0	0	2	1	0	0	0	0	1	1	0	1
223	Dendrobium bilobulatum	Den_bilob	Aporum	0	0	0	0	1	1	0	0	0	0	0	0	0	1
224	Dendrobium subulatum	Den_subul	Aporum	0	0	0	0	2	1	0	0	0	0	0	0	0	1
225	Dendrobium calceolum	Den_calce	Aporum	0	0	0	0	1	1	0	0	0	0	1	0	0	1
226	Dendrobium goldschmidtianum	Den_golds	Pedilonum	0	0	0	0	0	0	0	1	1	0	0	0	1	1
227	Dendrobium secundum	Den_secun	Pedilonum	0	0	0	0	0	0	1	0	0	0	0	0	1	1
228	Dendrobium calcaratum	Den_calca	Pedilonum	1	0	0	0	0	0	1	1	1	0	1	0	0	1
229	Dendrobium dichaeoides	Den_dicha	Pedilonum	0	0	0	0	0	0	1	1	0	0	0	0	1	1
230	Dendrobium alaticaulinum	Den_alati	Pedilonum	0	0	0	0	0	0	1	1	0	0	0	0	1	1
231	Dendrobium caliculi-mentum	Den_calic	Pedilonum	0	0	0	0	0	0	1	1	0	0	0	0	1	1
232	Dendrobium morrisonii	Den_morri	Pedilonum	0	0	0	0	0	0	0	1	1	0	0	0	1	1
233	Dendrobium catillare	Den_catil	Pedilonum	0	0	0	0	0	0	0	1	1	0	0	0	1	1
234	Dendrobium capituliflorum	Den_capit	Pedilonum	0	0	0	0	0	0	0	1	0	0	0	0	1	1
235	Dendrobium kraemeri	Den_kraem	Pedilonum	0	0	0	0	0	0	0	1	1	0	0	0	1	1
236	Dendrobium bracteosum	Den_bract	Pedilonum	0	0	0	0	0	0	0	1	1	0	0	0	1	1
237	Dendrobium nothofagicola	Den_notho	Pedilonum	0	0	1	1	0	0	0	0	0	0	0	0	1	1
238	Dendrobium roseipes	Den_rosep	Pedilonum	0	0	0	0	0	0	0	1	0	0	0	0	1	1
239	Dendrobium fulgidum	Den_fulgi	Pedilonum	0	0	0	0	0	0	0	1	0	0	0	0	1	1
240	Dendrobium smillieae	Den_smill	Pedilonum	0	0	0	0	0	0	1	1	0	0	0	0	1	1
241	Dendrobium rarum	Den_rarum	Pedilonum	0	0	0	0	0	0	1	1	0	0	0	0	1	0
242	Dendrobium jacobsonii	Den_jacob	Pedilonum	0	0	0	0	0	0	0	1	1	0	0	0	1	1
243	Dendrobium hasseltii	Den_hasse	Pedilonum	0	0	0	0	0	0	1	1	0	0	0	0	1	1
244	Dendrobium stratiotes	Den_strat	Spatulata	0	0	0	0	0	1	1	0	0	0	1	0	1	0
245	Dendrobium antennatum	Den_anten	Spatulata	0	0	0	0	0	1	1	0	0	0	1	0	1	0
246	Dendrobium nindii	Den_nindi	Spatulata	0	0	0	0	0	0	1	0	0	0	1	0	0	0
247	Dendrobium taurinum	Den_tauri	Spatulata	0	0	0	0	0	0	1	0	0	0	1	0	0	1
248	Dendrobium canaliculatum	Den_canal	Spatulata	0	0	1	1	2	1	1	0	0	0	1	0	0	0
249	Dendrobium pachyphyllum	Den_pachy	Bolbodium	0	0	1	1	0	1	0	0	0	0	0	0	1	1
250	Dendrobium hymenanthum	Den_hymen	Bolbodium	0	0	1	0	0	1	0	0	0	0	1	0	0	1
251	Dendrobium papilio	Den_papil	Dolichocentrum	0	0	0	0	0	0	0	1	0	0	1	0	1	0
252	Dendrobium auriculatum	Den_auric	Dolichocentrum	0	0	0	0	0	0	0	1	0	0	0	0	0	0
253	Dendrobium furcatum	Den_furca	Dolichocentrum	0	0	0	0	0	0	0	1	0	0	0	0	1	0
254	Dendrobium striolatum	Den_strio	Rhizobium	1	0	1	0	2	1	1	0	0	0	1	0	0	0
255	Dendrobium schoeninum	Den_schoe	Rhizobium	1	0	1	0	2	1	1	0	0	0	1	0	0	0
256	Dockrillia calamiformis	Doc_calam	Rhizobium	1	0	1	0	2	1	1	0	0	0	1	0	0	0
257	Dendrobium pugioniforme	Den_pugio	Rhizobium	1	0	1	0	0	1	0	0	0	0	1	0	0	0
258	Dendrobium racemosum	Den_racem	Rhizobium	1	0	1	0	2	1	1	0	0	0	1	0	0	0
259	Dendrobium cuthbertsonii	Den_cuthb	Oxyglossum	0	1	1	0	0	0	0	0	0	0	0	0	1	1
260	Dendrobium laevifolium	Den_laevi	Oxyglossum	0	0	1	0	0	0	0	0	0	0	0	0	0	1
261	Dendrobium prasinum	Den_prasi	Oxyglossum	0	0	1	1	0	0	0	0	0	0	0	0	0	1
262	Dendrobium brevicaule	Den_brevi	Oxyglossum	0	0	1	0	0	0	0	0	0	0	0	0	1	1
263	Dendrobium violaceum	Den_viola	Oxyglossum	0	0	1	1	0	0	0	1	0	0	0	0	0	1
264	Dendrobium cyanocentrum	Den_cyano	Oxyglossum	0	0	1	0	2	1	0	0	0	0	0	0	0	1
265	Dendrobium subuliferum	Den_subuf	Oxyglossum	0	0	1	0	0	1	0	0	0	0	0	0	0	0
266	Epigeneium nakaharaei	Epi_nakah	Epigeneium	0	0	1	1	0	0	0	0	0	0	1	0	0	0
267	Epigeneium clemensiae	Epi_cleme	Epigeneium	0	0	1	1	0	0	0	0	0	0	1	0	0	0
268	Dendrobium microglaphys	Den_micrg	Amblyanthus	0	0	1	0	0	0	0	0	0	0	0	0	0	0
269	Dendrobium melanostictum	Den_melan	Amblyanthus	0	0	0	0	0	0	0	0	1	0	0	1	1	0
270	Dendrobium stockeri	Den_stock	Amblyanthus	0	0	0	0	0	0	0	0	1	0	1	1	0	0
271	Dendrobium speckmaieri	Den_speck	Platycaulon	0	0	0	1	0	0	0	1	1	0	0	0	0	0
272	Dendrobium ypsilon	Den_ypsil	Platycaulon	0	0	0	1	0	0	0	0	0	0	0	0	0	0
273	Dendrobium platygastrium	Den_platy	Platycaulon	0	0	0	0	0	0	1	0	0	0	0	0	1	0
274	Dendrobium lobbii	Den_lobbi	Conostalix	1	1	0	0	0	0	0	0	1	0	1	0	0	0
275	Dendrobium pachyglossum	Den_pachg	Conostalix	0	1	0	0	0	0	0	0	1	0	1	0	0	0
276	Flickingeria comata	Fli_comat	Flickingeria	0	0	1	1	0	0	0	0	0	0	1	0	0	0
277	Dendrobium ovatum	Den_ovatu	Fytchianthe	0	0	0	0	0	0	1	0	0	0	1	1	0	0
278	Dendrobium barbatulum	Den_barba	Fytchianthe	0	0	1	1	0	0	1	1	1	0	1	1	0	0
279	Dendrobium fytchianum	Den_fytch	Fytchianthe	0	0	0	0	0	0	1	1	0	0	1	1	0	0
280	Dendrobium speciosum	Den_speci	Dendrocoryne	0	0	1	1	0	0	1	1	0	0	1	0	0	0
281	Dendrobium kingianum	Den_kingi	Dendrocoryne	0	0	1	1	0	0	1	0	0	0	1	0	0	0
282	Dendrobium moorei	Den_moore	Dendrocoryne	0	0	1	1	0	0	1	0	0	0	1	0	0	0
283	Dendrobium fleckeri	Den_fleck	Dendrocoryne	0	0	1	1	0	0	0	0	0	0	1	1	0	0
284	Dendrobium adae	Den_adae	Dendrocoryne	0	0	1	1	0	0	1	1	0	0	1	0	0	0
285	Dendrobium finniganense	Den_finni	Dendrocoryne	0	0	1	0	0	0	0	0	0	0	1	1	0	0
286	Dendrobium falcorostrum	Den_falcr	Dendrocoryne	0	0	1	1	0	0	1	0	0	0	1	0	0	0
287	Dendrobium gracilicaule	Den_graci	Dendrocoryne	0	0	1	0	0	0	1	0	0	0	1	0	0	0
288	Dendrobium aemulum	Den_aemul	Dendrocoryne	0	0	1	0	0	0	1	0	0	0	1	0	0	0
289	Dendrobium carrii	Den_carri	Monophyllaea	0	0	1	0	0	0	1	0	0	0	1	0	0	0
290	Dendrobium monophyllum	Den_monop	Monophyllaea	0	0	1	1	0	0	1	0	0	0	1	0	0	0
291	Dendrobium fugax	Den_fugax	Plicatiles	1	0	1	1	0	0	0	0	0	0	1	0	0	0
292	Dendrobium albopurpureum	Den_albop	Plicatiles	1	0	1	1	0	0	0	0	0	0	1	0	0	0
293	Dendrobium plicatile	Den_plica	Plicatiles	1	0	1	1	0	0	0	0	0	0	1	0	0	0
294	Flickingeria angustifolia	Fli_angus	Bilobulate	1	0	1	1	0	0	0	0	0	0	1	0	0	0
295	Dendrobium amboinense	Den_amboi	Fugacia	0	0	1	1	0	0	0	0	0	0	1	0	0	0
296	Dendrobium macrophyllum	Den_macro	Latouria	0	0	1	1	0	0	1	0	1	1	1	0	0	0
297	Dendrobium rigidifolium	Den_rigid	Latouria	0	0	1	0	0	1	1	0	0	0	0	0	0	0
298	Dendrobium shiraishii	Den_shira	Latouria	0	0	1	0	0	0	1	0	0	1	1	0	0	0
299	Dendrobium spectabile	Den_specb	Latouria	0	0	1	0	0	0	1	0	0	0	1	0	0	0
300	Dendrobium bifalce	Den_bifal	Latouria	0	0	1	0	0	0	1	0	0	0	1	0	0	0
301	Dendrobium govidjoae	Den_govid	Oxystophyllum	0	0	0	0	1	1	0	0	0	0	0	0	0	0
302	Dendrobium sinuatum	Den_sinua	Oxystophyllum	0	0	0	0	1	1	0	0	0	0	0	0	1	0
303	Dendrobium quinquelobum	Den_quinq	Cadetia	0	0	1	0	0	1	0	0	0	0	1	0	0	0
304	Cadetia maideniana	Cad_maide	Cadetia	0	0	1	0	0	1	0	0	0	0	1	0	0	0
305	Dendrobium oppositifolium	Den_oppos	Tetrodon	0	0	1	1	0	0	1	0	0	0	1	0	0	0
306	Cannaeorchis fractiflexa	Can_fract	Macrocladium	0	0	0	0	0	0	1	0	1	0	0	0	0	0
307	Winika cunninghamii	Win_cunni	Macrocladium	0	0	0	0	0	0	1	0	1	0	1	0	0	0
308	Dendrobium amplum	Den_amplu	Katherinea	1	0	1	1	0	0	0	0	0	0	1	0	0	0
309	Dendrobium rotundatum	Den_rotun	Katherinea	1	0	1	1	0	0	0	0	0	0	1	0	0	0
310	Epigeneium triflorum	Epi_trifl	Racemosum	1	0	1	1	0	0	1	0	0	0	1	0	0	0
311	Epigeneium tricallosum	Epi_trica	Racemosum	1	0	1	1	0	0	0	0	0	0	1	0	0	0
312	Epigeneium cymbidioides	Epi_cymbi	Racemosum	1	0	1	1	0	0	1	0	0	0	1	0	0	0
313	Dendrobium tipuliferum	Den_tipul	Diplocaulobium	0	0	1	0	0	0	0	0	0	0	1	0	0	0
314	Diplocaulobium ischnopetalum	Dip_ischn	Diplocaulobium	0	0	1	0	0	0	0	0	0	0	1	0	0	0
315	Flickingeria bicolor	Fli_bicol	unspecified	0	0	1	1	0	0	0	0	0	0	1	0	0	0
316	Dendrobium calocephalum	Den_caloc	unspecified	0	0	1	1	0	0	0	0	0	0	1	0	0	0
317	Dendrobium khasianum	Den_khasi	unspecified	0	0	0	0	0	0	0	0	0	0	0	1	1	0
318	Dendrobium muricatum	Den_muric	unspecified	0	0	1	1	0	0	1	0	0	0	1	0	0	0

## Sheet: AN SIMPER analysis
Table S5. SIMPER analysis identifying the percentage of similarity and dissimilarity of all morphological traits studied (A) and only floral traits (B) for each section of Dendrobium sensu lato. For a detailed description of morphological characters is provided in Table S3 in this supplementary file.
The average changes in the percentage of each section of Dendrobium sensu lato in differences in the Bray-Curtis dissimilarity matrix are also reported.
A)
Characters	Av. dissim.	Contrib. %	Cumulat. %	Mean Dendrobium	Mean Breviflores	Mean Holochrysa	Mean Herbacea	Mean Stachyobium	Mean Calcarifera	Mean Distichophyllae	Mean Densiflora	Mean Formosae	Mean Stuposa	Mean Crumenata	Mean Grastidium	Mean Calyptrochilus	Mean Aporum	Mean Pedilonum	Mean Spatulata	Mean Bolbodium	Mean Dolichocentrum	Mean Rhizobium	Mean Oxyglossum	Mean Epigeneium	Mean Amblyanthus	Mean Platycaulon	Mean Conostalix	Mean Flickingeria	Mean Fytchianthe	Mean Dendrocoryne	Mean Monophyllaea	Mean Plicatiles	Mean Bilobulate	Mean Fugacia	Mean Latouria	Mean Oxystophyllum	Mean Cadetia	Mean Tetrodon	Mean Macrocladium	Mean Katherinea	Mean Racemosum	Mean Diplocaulobium	Mean unspecified
8	7.433	10.75	10.75	0.984	1	1	1	0.136	0.952	0	0.1	0.1	0.667	0.133	0	1	0	0.889	0	0	1	0	0.143	0	0	0.333	0	0	0.667	0.222	0	0	0	0	0	0	0	0	0	0	0	0	0
11	7.405	10.70	21.45	0.111	1	0	0	0.909	0.333	1	0	0.967	1	0.933	0.6	0	0.667	0.0556	1	0.5	0.333	1	0	1	0.333	0	1	1	1	1	1	1	1	1	0.8	0	1	1	0.5	1	1	1	0.75
12	6.961	10.06	31.51	0.889	0.75	1	0	0.227	0.19	0.429	1	0.367	1	0.2	0.2	1	0.19	0	0	0	0	0	0	0	0.667	0	0	0	1	0.222	0	0	0	0	0	0	0	0	0	0	0	0	0.25
9	6.767	9.781	41.29	0.841	1	0.3	0.5	0.0909	0.81	1	0	0.0333	0	0	1	0	0	0.389	0	0	0	0	0	0	0.667	0.333	1	0	0.333	0	0	0	0	0	0.2	0	0	0	1	0	0	0	0
14	6.554	9.474	50.77	0.0635	0.125	0	0.5	0.227	0.714	0	0	0.6	0.333	0.933	0	1	1	0.944	0.2	1	0	0	0.857	0	0	0	0	0	0	0	0	0	0	0	0	0	0	0	0	0	0	0	0
13	6.357	9.189	59.96	0.571	0	1	0	0	0.429	0	1	0.233	0	0	0	1	0.143	0.944	0.4	0.5	0.667	0	0.286	0	0.333	0.333	0	0	0	0	0	0	0	0	0	0.5	0	0	0	0	0	0	0.25
7	6.172	8.922	68.88	0.190	0.25	0.7	0	0.955	0.333	0	0.9	0	0	0.2	0	0	0	0.444	1	0	0	0.8	0	0	0	0.333	0	0	1	0.778	1	0	0	0	1	0	0	1	1	0	0.667	0	0.25
3	5.519	7.977	76.86	0.0794	0.125	0	0	0.273	0	0	0.9	0.0333	0	0.533	0	0	0	0.0556	0.2	1	0	1	1	1	0.333	0	0	1	0.333	1	1	1	1	1	1	0	1	1	0	1	1	1	0.75
4	4.437	6.414	83.27	0.143	0.125	0	0	0.364	0	0	0.6	0.0333	0	0.667	0	0	0	0.0556	0.2	0.5	0	0	0.286	1	0	0.667	0	1	0.333	0.667	0.5	1	1	1	0.2	0	0	1	0	1	1	0	0.75
5	4.009	5.795	89.07	0	0	0	0	0	0	0	0	0	0	1.07	0	0	1.29	0	0.4	0	0	1.6	0.286	0	0	0	0	0	0	0	0	0	0	0	0	1	0	0	0	0	0	0	0
6	3.538	5.115	94.18	0	0	0	0	0.0455	0	0	0	0	0	0.667	0	0	1	0	0.6	1	0	1	0.286	0	0	0	0	0	0	0	0	0	0	0	0.2	1	1	0	0	0	0	0	0
2	2.558	3.698	97.88	0.0159	0	0	0	0	0	0	0	0.833	0	0	0	0	0	0	0	0	0	0	0.143	0	0	0	1	0	0	0	0	0	0	0	0	0	0	0	0	0	0	0	0
1	1.233	1.783	99.66	0	0	0	0	0	0	0	0	0	0	0	0	0	0	0.0556	0	0	0	1	0	0	0	0	0.5	0	0	0	0	1	1	0	0	0	0	0	0	1	1	0	0
10	0.2346	0.3391	100	0	0.125	0	0	0	0	0	0	0	0	0	0	0	0	0	0	0	0	0	0	0	0	0	0	0	0	0	0	0	0	0	0.4	0	0	0	0	0	0	0	0
Av. dissim. - average dissimilarity; Contrib. % - percentage of dissimilarity explained by individual traits; Cumulat. % - cumulative percentage of Bray-Curtis similarity.
B)
Characters	Av. dissim.	Contrib. %	Cumulat. %	Mean Dendrobium	Mean Breviflores	Mean Holochrysa	Mean Herbacea	Mean Stachyobium	Mean Calcarifera	Mean Distichophyllae	Mean Densiflora	Mean Formosae	Mean Stuposa	Mean Crumenata	Mean Grastidium	Mean Calyptrochilus	Mean Aporum	Mean Pedilonum	Mean Spatulata	Mean Bolbodium	Mean Dolichocentrum	Mean Rhizobium	Mean Oxyglossum	Mean Epigeneium	Mean Amblyanthus	Mean Platycaulon	Mean Conostalix	Mean Flickingeria	Mean Fytchianthe	Mean Dendrocoryne	Mean Monophyllaea	Mean Plicatiles	Mean Bilobulate	Mean Fugacia	Mean Latouria	Mean Oxystophyllum	Mean Cadetia	Mean Tetrodon	Mean Macrocladium	Mean Katherinea	Mean Racemosum	Mean Diplocaulobium	Mean unspecified
11	18.17	28.6	28.6	0.111	1	0	0	0.909	0.333	1	0	0.967	1	0.933	0.6	0	0.667	0.0556	1	0.5	0.333	1	0	1	0.333	0	1	1	1	1	1	1	1	1	0.8	0	1	1	0.5	1	1	1	0.75
12	15.9	25.02	53.62	0.889	0.75	1	0	0.227	0.19	0.429	1	0.367	1	0.2	0.2	1	0.19	0	0	0	0	0	0	0	0.667	0	0	0	1	0.22	0	0	0	0	0	0	0	0	0	0	0	0	0.25
14	14.72	23.16	76.78	0.0635	0.125	0	0.5	0.227	0.714	0	0	0.6	0.333	0.933	0	1	1	0.944	0.2	1	0	0	0.857	0	0	0	0	0	0	0	0	0	0	0	0	0	0	0	0	0	0	0	0
13	14.18	22.32	99.1	0.571	0	1	0	0	0.429	0	1	0.233	0	0	0	1	0.143	0.944	0.4	0.5	0.667	0	0.286	0	0.333	0.333	0	0	0	0	0	0	0	0	0	0.5	0	0	0	0	0	0	0.25
10	0.5692	0.896	100	0	0.125	0	0	0	0	0	0	0	0	0	0	0	0	0	0	0	0	0	0	0	0	0	0	0	0	0	0	0	0	0	0.4	0	0	0	0	0	0	0	0
Av. dissim. - average dissimilarity; Contrib. % - percentage of dissimilarity explained by individual traits; Cumulat. % - cumulative percentage of Bray-Curtis similarity.
