# Supplementary material for: Evolution of morphological traits of Dendrobium sensu lato (Orchidaceae)—an attempt to resolve phylogenetic relationships in nominal and morphologically convergent sections
Source: BMC Plant Biol. 2025 Feb 22;25:239. doi: 10.1186/s12870-025-06263-w (PMC11846450; doi:10.1186/s12870-025-06263-w)
Supplement: Supplementary file 4 — Additional file 4. Summary of the taxonomy of the Dendrobium section. Table S6. Nominal section species according to various authors and the results obtained. [file 12870_2025_6263_MOESM4_ESM.xlsx]

## Sheet: Arkusz1
Table S6. Nominal section species according to various authors and the results obtained.
	Section
Species	Wood (2006)	Wang et al. (2009)	Xiang et al. (2013)	Takamiya et al. 2014	Zheng et al. (2020)	Liu & Chen (2011) Chen et al. (2010) Chen et al. (2016)	Our results
Dendrobium albosanguineum	Dendrobium			Dendrobium			Dendrobium
Dendrobium amoenum	Dendrobium		Dendrobium	Dendrobium	Dendrobium		Dendrobium
Dendrobium anosmum	Dendrobium			Dendrobium			Dendrobium
Dendrobium aphrodite	Dendrobium			Dendrobium			Dendrobium
Dendrobium aphyllum	Dendrobium	Dendrobium	Dendrobium	Dendrobium	Dendrobium		Dendrobium
Dendrobium aqueum	Dendrobium		Dendrobium		Dendrobium		Dendrobium
Dendrobium bensoniae	Dendrobium		Dendrobium	Dendrobium	Dendrobium		Dendrobium
Dendrobium brymerianum	Densiflora	Dendrobium	Dendrobium	Dendrobium			unresolved
Dendrobium capillipes	Holochrysa	Dendrobium	unresolved	Holochrysa			unresolved
Dendrobium chrysanthum	Dendrobium	Dendrobium	Dendrobium	Dendrobium	Dendrobium		Dendrobium
Dendrobium chrysocrepis	Dendrobium			Dendrobium			Dendrobium
Dendrobium chrysotoxum	Densiflora	Chrysotoxae	Dendrobium	Densiflora	Dendrobium		unresolved
Dendrobium crepidatum	Dendrobium	Dendrobium	Dendrobium	Dendrobium	Dendrobium		Dendrobium
Dendrobium crystallinum	Dendrobium	Dendrobium	Dendrobium	Dendrobium	Dendrobium		Dendrobium
Dendrobium devonianum	Dendrobium	Dendrobium	Dendrobium	Dendrobium	Dendrobium		Dendrobium
Dendrobium dickasonii	Dendrobium						Dendrobium
Dendrobium falconeri	Dendrobium	Dendrobium	Dendrobium	Dendrobium	Dendrobium		Dendrobium
Dendrobium fanjingshanense			Dendrobium		Dendrobium		Dendrobium
Dendrobium findlayanum	Dendrobium			Dendrobium	Dendrobium		Dendrobium
Dendrobium flexicaule	Dendrobium		Dendrobium		Dendrobium		Dendrobium
Dendrobium friedericksianum	Dendrobium			Dendrobium			Dendrobium
Dendrobium gibsonii	Holochrysa	Dendrobium	Dendrobium	Holochrysa	Dendrobium		Dendrobium
Dendrobium gratiosissimum	Dendrobium		Dendrobium	Dendrobium	Dendrobium		Dendrobium
Dendrobium hancockii	Holochrysa	Dendrobium	Dendrobium	Dendrobium	Dendrobium		unresolved
Dendrobium harveyanum	Densiflora		Dendrobium	Dendrobium	Dendrobium		Dendrobium
Dendrobium hekouense						Dendrobium	Dendrobium
Dendrobium heterocarpum	Dendrobium	Dendrobium	Dendrobium	Dendrobium	Dendrobium		Dendrobium
Dendrobium hookerianum	Dendrobium		Dendrobium	Dendrobium	Dendrobium		Dendrobium
Dendrobium huoshanense			Dendrobium		Dendrobium		Dendrobium
Dendrobium jinghuanum					Dendrobium		Dendrobium
Dendrobium lamyaiae	Dendrobium			Dendrobium			Dendrobium
Dendrobium leptocladum			Dendrobium	Dendrobium			Dendrobium
Dendrobium linawianum	Dendrobium		Dendrobium	Dendrobium	Dendrobium		Dendrobium
Dendrobium lituiflorum	Dendrobium		Dendrobium	Dendrobium	Dendrobium		Dendrobium
Dendrobium loddigesii	Dendrobium	Dendrobium	Dendrobium	Dendrobium	Dendrobium		Dendrobium
Dendrobium luteolum	Formosae			Dendrobium			Dendrobium
Dendrobium maccarthiae	Dendrobium			Dendrobium			Dendrobium
Dendrobium macrostachyum	Dendrobium		Dendrobium	Dendrobium	Dendrobium		Dendrobium
Dendrobium moniliforme	Dendrobium	Dendrobium	Dendrobium	Dendrobium	Dendrobium		Dendrobium
Dendrobium nobile	Dendrobium	Dendrobium	Dendrobium	Dendrobium	Dendrobium		Dendrobium
Dendrobium ochreatum	Dendrobium		Dendrobium	Dendrobium	Dendrobium		Dendrobium
Dendrobium officinale	Dendrobium	Dendrobium	Dendrobium				Dendrobium
Dendrobium okinawense			Dendrobium	Dendrobium	Dendrobium		Dendrobium
Dendrobium parishii	Dendrobium		Dendrobium	Dendrobium	Dendrobium		Dendrobium
Dendrobium pendulum	Dendrobium	Dendrobium	Dendrobium	Dendrobium	Dendrobium		Dendrobium
Dendrobium primulinum	Dendrobium	Dendrobium	Dendrobium	Dendrobium	Dendrobium		Dendrobium
Dendrobium pulchellum	Holochrysa		Dendrobium	Holochrysa	Dendrobium		unresolved
Dendrobium regium	Dendrobium			Dendrobium			Dendrobium
Dendrobium rhombeum	Dendrobium			Dendrobium			Dendrobium
Dendrobium ruckeri	Dendrobium		Dendrobium	Dendrobium	Dendrobium		Dendrobium
Dendrobium scoriarum				Dendrobium	Dendrobium		Dendrobium
Dendrobium senile	Formosae		Dendrobium	Dendrobium	Dendrobium		unresolved
Dendrobium shixingense						Dendrobium	Dendrobium
Dendrobium signatum	Dendrobium			Dendrobium			Dendrobium
Dendrobium tetrachromum				Dendrobium			Dendrobium
Dendrobium tortile	Dendrobium			Dendrobium			Dendrobium
Dendrobium transparens	Dendrobium		Dendrobium	Dendrobium	Dendrobium		Dendrobium
Dendrobium unicum	Dendrobium		Dendrobium	Dendrobium	Dendrobium		Dendrobium
Dendrobium wangliangii			Dendrobium		Dendrobium		Dendrobium
Dendrobium wardianum	Dendrobium	Dendrobium	Dendrobium	Dendrobium	Dendrobium		Dendrobium
Dendrobium wilsonii			Dendrobium		Dendrobium		Dendrobium
Dendrobium xichouense			Dendrobium		Dendrobium		Dendrobium
Dendrobium zhenghuoense						Dendrobium	unresolved
